# Supplementary material for: Identification of MYB Transcription Factors Involving in Fruit Quality Regulation of Fragaria × ananassa Duch
Source: Genes (Basel). 2022 Dec 25;14(1):68. doi: 10.3390/genes14010068 (PMC9859318; doi:10.3390/genes14010068)
Supplement: Supplementary file 1 [file genes-14-00068-s001.zip]

Archive with 3 entries (2 files):
- genes-2076175 - supplementary materials/
- genes-2076175 - supplementary materials/Figure S1-5.pdf
- genes-2076175 - supplementary materials/Table S1-11.xlsx
