# Supplementary material for: Identification of MYB Transcription Factors Involving in Fruit Quality Regulation of Fragaria × ananassa Duch
Source: Genes (Basel). 2022 Dec 25;14(1):68. doi: 10.3390/genes14010068 (PMC9859318; doi:10.3390/genes14010068)
Supplement: Supplementary file 1 [file genes-14-00068-s001.zip › genes-2076175 - supplementary materials/Table S1-11.xlsx]

## Sheet: S1
Table S1 Gene information of FaMYBs
Gene ID	Gene name	Len(AA)	MW(KDa)	Groups	Lineages of AtMYBs
augustus_masked-Fvb4-4-processed-gene-2.8	FaMYB2-Fii4	124	31.2	C1	-
augustus_masked-Fvb7-1-processed-gene-167.13	FaMYB7-Fni7	147	61.31	C1	-
augustus_masked-Fvb7-4-processed-gene-169.8	FaMYB11-Fvi7	151	24.95	C1	-
maker-Fvb2-4-augustus-gene-242.43	FaMYB14-Fii2	157	117.1	C1	-
maker-Fvb3-1-augustus-gene-49.24	FaMYB4-Fvi3	163	33.77	C1	-
maker-Fvb3-2-augustus-gene-265.32	FaMYB10-Fii3	168	33.75	C1	-
maker-Fvb3-3-augustus-gene-248.47	FaMYB9-Fni3	169	33.69	C1	-
maker-Fvb3-4-augustus-gene-52.52	FaMYB4-Fve3	183	33.72	C1	-
maker-Fvb4-1-snap-gene-176.47	FaMYB8-Fvi4	191	56.56	C1	-
maker-Fvb4-2-augustus-gene-27.45	FaMYB2-Fni4	207	54.34	C1	-
maker-Fvb4-2-snap-gene-1.65	FaMYB1-Fni4	207	31.13	C1	-
maker-Fvb4-3-snap-gene-30.76	FaMYB2-Fve4	207	53.99	C1	-
maker-Fvb4-4-snap-gene-0.51	FaMYB1-Fii4	212	54.17	C1	-
maker-Fvb4-4-snap-gene-30.59	FaMYB4-Fii4	212	34.79	C1	-
maker-Fvb5-1-augustus-gene-104.68	FaMYB17-Fve5	215	105.77	C1	-
maker-Fvb5-1-augustus-gene-64.45	FaMYB10-Fve5	216	32.56	C1	-
maker-Fvb5-1-augustus-gene-80.42	FaMYB12-Fve5	218	32.61	C1	-
maker-Fvb5-2-augustus-gene-71.36	FaMYB9-Fvi5	219	32.69	C1	-
maker-Fvb5-2-augustus-gene-9.53	FaMYB2-Fvi5	221	48.72	C1	-
maker-Fvb5-2-augustus-gene-96.46	FaMYB14-Fvi5	223	105.22	C1	-
maker-Fvb5-3-augustus-gene-184.39	FaMYB7-Fii5	223	105.7	C1	-
maker-Fvb5-3-augustus-gene-210.36	FaMYB13-Fii5	223	32.7	C1	-
maker-Fvb5-4-augustus-gene-63.45	FaMYB8-Fni5	223	32.72	C1	-
maker-Fvb5-4-augustus-gene-75.46	FaMYB11-Fni5	223	95.24	C1	-
maker-Fvb5-4-augustus-gene-9.51	FaMYB2-Fni5	223	48.25	C1	-
maker-Fvb6-1-augustus-gene-281.22	FaMYB22-Fve6	223	35.44	C1	-
maker-Fvb6-1-augustus-gene-291.27	FaMYB23-Fve6	223	36.58	C1	-
maker-Fvb6-1-augustus-gene-350.42	FaMYB24-Fve6	224	144.6	C1	-
maker-Fvb6-1-augustus-gene-365.52	FaMYB26-Fve6	225	114.77	C1	-
maker-Fvb6-1-snap-gene-270.49	FaMYB19-Fve6	225	78.31	C1	-
maker-Fvb6-2-augustus-gene-203.32	FaMYB8-Fni6	228	35.41	C1	-
maker-Fvb6-2-snap-gene-261.60	FaMYB10-Fni6	228	184.87	C1	-
maker-Fvb6-3-augustus-gene-332.35	FaMYB15-Fii6	228	74.01	C1	-
maker-Fvb6-3-augustus-gene-345.24	FaMYB18-Fii6	228	35.52	C1	-
maker-Fvb6-3-snap-gene-398.56	FaMYB21-Fii6	229	189.68	C1	-
maker-Fvb6-3-snap-gene-420.50	FaMYB22-Fii6	229	184.26	C1	-
maker-Fvb6-4-augustus-gene-83.34	FaMYB8-Fvi6	229	35.27	C1	-
maker-Fvb6-4-augustus-gene-97.37	FaMYB11-Fvi6	232	73.99	C1	-
maker-Fvb6-4-snap-gene-32.74	FaMYB6-Fvi6	233	172.33	C1	-
maker-Fvb7-1-augustus-gene-61.24	FaMYB3-Fni7	233	24.9	C1	-
maker-Fvb7-1-snap-gene-120.69	FaMYB5-Fni7	234	58.78	C1	-
maker-Fvb7-2-augustus-gene-176.52	FaMYB9-Fve7	234	58.57	C1	-
maker-Fvb7-2-augustus-gene-57.32	FaMYB4-Fve7	243	29.96	C1	-
maker-Fvb7-2-snap-gene-112.50	FaMYB6-Fve7	244	66.99	C1	-
maker-Fvb7-3-augustus-gene-180.45	FaMYB13-Fii7	245	25.05	C1	-
maker-Fvb7-3-augustus-gene-83.44	FaMYB8-Fii7	246	186.13	C1	-
maker-Fvb7-3-snap-gene-122.49	FaMYB11-Fii7	247	62.17	C1	-
maker-Fvb7-4-augustus-gene-79.33	FaMYB7-Fvi7	247	186.45	C1	-
maker-Fvb7-4-snap-gene-117.54	FaMYB9-Fvi7	250	64.05	C1	-
snap_masked-Fvb2-1-processed-gene-235.30	FaMYB13-Fni2	250	120.97	C1	-
snap_masked-Fvb2-3-processed-gene-50.41	FaMYB8-Fvi2	250	116.77	C1	-
snap_masked-Fvb5-1-processed-gene-10.43	FaMYB2-Fve5	250	50.87	C1	-
snap_masked-Fvb6-2-processed-gene-192.25	FaMYB5-Fni6	250	78.15	C1	-
snap_masked-Fvb7-1-processed-gene-240.25	FaMYB11-Fni7	250	188.16	C1	-
augustus_masked-Fvb3-1-processed-gene-48.6	FaMYB3-Fvi3	251	60.49	C2	S25
augustus_masked-Fvb3-4-processed-gene-51.5	FaMYB3-Fve3	251	60	C2	S25
augustus_masked-Fvb6-1-processed-gene-51.7	FaMYB7-Fve6	253	39.3	C2	S25
augustus_masked-Fvb6-3-processed-gene-332.12	FaMYB16-Fii6	255	41	C2	S25
augustus_masked-Fvb6-3-processed-gene-46.11	FaMYB7-Fii6	255	39.07	C2	S25
maker-Fvb3-2-augustus-gene-266.25	FaMYB11-Fii3	256	58.63	C2	S25
maker-Fvb3-3-snap-gene-250.44	FaMYB10-Fni3	257	66.11	C2	S25
maker-Fvb5-1-augustus-gene-23.44	FaMYB4-Fve5	259	54.11	C2	S25
maker-Fvb5-1-augustus-gene-38.49	FaMYB6-Fve5	259	54.17	C2	S25
maker-Fvb5-2-snap-gene-33.62	FaMYB5-Fvi5	259	54.61	C2	S25
maker-Fvb5-3-augustus-gene-246.51	FaMYB17-Fii5	260	56.06	C2	S25
maker-Fvb5-4-augustus-gene-31.33	FaMYB5-Fni5	262	56.27	C2	S25
maker-Fvb6-1-augustus-gene-270.41	FaMYB20-Fve6	262	41.33	C2	S25
maker-Fvb6-1-snap-gene-22.56	FaMYB1-Fve6	264	63.02	C2	S25
maker-Fvb6-2-augustus-gene-192.47	FaMYB6-Fni6	264	41.93	C2	S25
maker-Fvb6-2-augustus-gene-288.46	FaMYB12-Fni6	264	63.32	C2	S25
maker-Fvb6-3-snap-gene-18.77	FaMYB1-Fii6	265	62.6	C2	S25
maker-Fvb6-4-snap-gene-7.32	FaMYB3-Fvi6	266	63.23	C2	S25
snap_masked-Fvb6-4-processed-gene-325.24	FaMYB18-Fvi6	266	39.04	C2	S25
snap_masked-Fvb6-4-processed-gene-96.17	FaMYB10-Fvi6	266	40.95	C2	S25
augustus_masked-Fvb3-2-processed-gene-143.7	FaMYB6-Fii3	266	44.95	C3	S18
augustus_masked-Fvb7-2-processed-gene-41.1	FaMYB2-Fve7	266	61.19	C3	S18
maker-Fvb3-1-augustus-gene-175.19	FaMYB8-Fvi3	266	60.12	C3	S18
maker-Fvb3-1-augustus-gene-175.21	FaMYB9-Fvi3	267	57.26	C3	S18
maker-Fvb3-1-augustus-gene-177.18	FaMYB10-Fvi3	267	60.24	C3	S18
maker-Fvb3-1-augustus-gene-177.19	FaMYB11-Fvi3	267	57.22	C3	S18
maker-Fvb3-2-augustus-gene-143.22	FaMYB5-Fii3	267	57.24	C3	S18
maker-Fvb3-3-snap-gene-125.27	FaMYB5-Fni3	269	112.69	C3	S18
maker-Fvb3-4-snap-gene-166.59	FaMYB8-Fve3	269	65.46	C3	S18
maker-Fvb3-4-snap-gene-166.60	FaMYB9-Fve3	269	63.98	C3	S18
maker-Fvb6-1-augustus-gene-63.46	FaMYB11-Fve6	270	58.63	C3	S18
maker-Fvb6-2-augustus-gene-333.37	FaMYB21-Fni6	271	58.65	C3	S18
maker-Fvb6-3-augustus-gene-58.39	FaMYB9-Fii6	271	57.84	C3	S18
maker-Fvb6-4-augustus-gene-311.37	FaMYB15-Fvi6	271	58.99	C3	S18
maker-Fvb7-1-augustus-gene-39.30	FaMYB2-Fni7	271	61.14	C3	S18
maker-Fvb7-2-snap-gene-43.44	FaMYB3-Fve7	272	72.07	C3	S18
maker-Fvb7-3-augustus-gene-199.39	FaMYB14-Fii7	272	61.25	C3	S18
maker-Fvb7-4-augustus-gene-186.34	FaMYB12-Fvi7	273	61.17	C3	S18
maker-Fvb2-1-augustus-gene-86.21	FaMYB3-Fni2	273	40.58	C4	S21
maker-Fvb2-2-augustus-gene-115.38	FaMYB8-Fve2	274	40.66	C4	S21
maker-Fvb2-3-augustus-gene-123.36	FaMYB13-Fvi2	275	40.73	C4	S21
maker-Fvb2-4-augustus-gene-114.29	FaMYB4-Fii2	275	40.6	C4	S21
maker-Fvb4-1-augustus-gene-173.23	FaMYB7-Fvi4	277	41.62	C4	S21
maker-Fvb4-2-augustus-gene-30.51	FaMYB3-Fni4	277	45.47	C4	S21
maker-Fvb4-3-augustus-gene-33.47	FaMYB3-Fve4	277	45.55	C4	S21
maker-Fvb4-4-augustus-gene-31.48	FaMYB5-Fii4	277	45.44	C4	S21
maker-Fvb5-1-augustus-gene-114.37	FaMYB19-Fve5	277	32.53	C4	S21
maker-Fvb5-1-augustus-gene-205.22	FaMYB22-Fve5	278	37.97	C4	S21
maker-Fvb5-2-augustus-gene-104.30	FaMYB16-Fvi5	279	32.52	C4	S21
maker-Fvb5-3-augustus-gene-177.37	FaMYB4-Fii5	279	32.59	C4	S21
maker-Fvb5-3-augustus-gene-98.30	FaMYB2-Fii5	279	33.1	C4	S21
maker-Fvb5-4-augustus-gene-162.30	FaMYB15-Fni5	279	38.05	C4	S21
maker-Fvb5-4-augustus-gene-82.30	FaMYB13-Fni5	279	32.57	C4	S21
maker-Fvb5-4-snap-gene-163.45	FaMYB16-Fni5	279	19.39	C4	S21
augustus_masked-Fvb1-1-processed-gene-184.5	FaMYB5-Fvi1	280	33.67	C5	S22/S23
augustus_masked-Fvb1-1-processed-gene-191.1	FaMYB6-Fvi1	281	33.71	C5	S22/S23
augustus_masked-Fvb1-2-processed-gene-107.9	FaMYB4-Fii1	281	33.91	C5	S22/S23
augustus_masked-Fvb1-3-processed-gene-96.1	FaMYB3-Fni1	283	34.42	C5	S22/S23
augustus_masked-Fvb1-4-processed-gene-86.2	FaMYB5-Fve1	283	33.83	C5	S22/S23
augustus_masked-Fvb2-1-processed-gene-222.4	FaMYB11-Fni2	283	34.68	C5	S22/S23
augustus_masked-Fvb2-1-processed-gene-229.0	FaMYB12-Fni2	283	27.56	C5	S22/S23
augustus_masked-Fvb2-1-processed-gene-24.5	FaMYB2-Fni2	283	29.66	C5	S22/S23
augustus_masked-Fvb2-2-processed-gene-3.19	FaMYB1-Fve2	283	35.3	C5	S22/S23
augustus_masked-Fvb2-3-processed-gene-197.3	FaMYB14-Fvi2	283	29.81	C5	S22/S23
augustus_masked-Fvb2-3-processed-gene-55.18	FaMYB9-Fvi2	283	27.61	C5	S22/S23
augustus_masked-Fvb2-3-processed-gene-60.15	FaMYB10-Fvi2	283	34.31	C5	S22/S23
augustus_masked-Fvb2-4-processed-gene-232.2	FaMYB12-Fii2	284	34.1	C5	S22/S23
augustus_masked-Fvb2-4-processed-gene-237.4	FaMYB13-Fii2	284	27.76	C5	S22/S23
augustus_masked-Fvb7-1-processed-gene-261.10	FaMYB13-Fni7	284	26.94	C5	S22/S23
augustus_masked-Fvb7-2-processed-gene-244.7	FaMYB16-Fve7	284	27.88	C5	S22/S23
augustus_masked-Fvb7-4-processed-gene-45.7	FaMYB4-Fvi7	284	27.87	C5	S22/S23
maker-Fvb1-2-snap-gene-192.29	FaMYB9-Fii1	284	17.06	C5	S22/S23
maker-Fvb6-1-augustus-gene-277.42	FaMYB21-Fve6	284	42.5	C5	S22/S23
maker-Fvb6-2-augustus-gene-201.48	FaMYB7-Fni6	284	42.53	C5	S22/S23
maker-Fvb6-3-snap-gene-342.66	FaMYB17-Fii6	284	47.11	C5	S22/S23
maker-Fvb6-4-augustus-gene-87.37	FaMYB9-Fvi6	284	42.7	C5	S22/S23
maker-Fvb7-1-augustus-gene-135.26	FaMYB6-Fni7	285	36.86	C5	S22/S23
maker-Fvb7-1-augustus-gene-256.49	FaMYB12-Fni7	285	43.57	C5	S22/S23
maker-Fvb7-1-augustus-gene-90.47	FaMYB4-Fni7	286	36.86	C5	S22/S23
maker-Fvb7-2-augustus-gene-234.55	FaMYB13-Fve7	289	43.25	C5	S22/S23
maker-Fvb7-2-augustus-gene-237.50	FaMYB14-Fve7	289	42.95	C5	S22/S23
maker-Fvb7-2-augustus-gene-84.40	FaMYB5-Fve7	290	36.82	C5	S22/S23
maker-Fvb7-3-augustus-gene-152.46	FaMYB12-Fii7	290	36.91	C5	S22/S23
maker-Fvb7-3-augustus-gene-66.59	FaMYB7-Fii7	290	42.99	C5	S22/S23
maker-Fvb7-4-augustus-gene-147.29	FaMYB10-Fvi7	290	37.69	C5	S22/S23
maker-Fvb7-4-augustus-gene-51.25	FaMYB6-Fvi7	290	43.78	C5	S22/S23
snap_masked-Fvb2-4-processed-gene-29.20	FaMYB2-Fii2	291	28.93	C5	S22/S23
snap_masked-Fvb7-3-processed-gene-59.18	FaMYB5-Fii7	291	26.79	C5	S22/S23
augustus_masked-Fvb1-1-processed-gene-172.8	FaMYB4-Fvi1	294	40.6	C6	S14
augustus_masked-Fvb4-1-processed-gene-66.2	FaMYB4-Fvi4	294	41.31	C6	S14
maker-Fvb1-2-augustus-gene-119.45	FaMYB5-Fii1	295	40.63	C6	S14
maker-Fvb1-2-snap-gene-12.71	FaMYB1-Fii1	296	34.13	C6	S14
maker-Fvb1-2-snap-gene-24.98	FaMYB2-Fii1	297	34.78	C6	S14
maker-Fvb1-3-augustus-gene-108.28	FaMYB4-Fni1	298	40.74	C6	S14
maker-Fvb1-4-augustus-gene-95.52	FaMYB6-Fve1	301	40.68	C6	S14
maker-Fvb1-4-snap-gene-28.59	FaMYB2-Fve1	301	30.94	C6	S14
maker-Fvb2-1-snap-gene-213.33	FaMYB10-Fni2	301	46.01	C6	S14
maker-Fvb2-2-augustus-gene-10.52	FaMYB2-Fve2	301	46.57	C6	S14
maker-Fvb2-3-augustus-gene-67.41	FaMYB11-Fvi2	302	46.57	C6	S14
maker-Fvb2-4-augustus-gene-226.61	FaMYB11-Fii2	303	45.92	C6	S14
maker-Fvb3-1-augustus-gene-94.27	FaMYB6-Fvi3	303	42.31	C6	S14
maker-Fvb3-1-snap-gene-25.55	FaMYB2-Fvi3	303	18.13	C6	S14
maker-Fvb3-2-augustus-gene-215.24	FaMYB8-Fii3	303	42.51	C6	S14
maker-Fvb3-2-augustus-gene-291.74	FaMYB12-Fii3	305	36.18	C6	S14
maker-Fvb3-3-augustus-gene-195.36	FaMYB7-Fni3	306	42.4	C6	S14
maker-Fvb3-3-augustus-gene-272.43	FaMYB11-Fni3	308	36.23	C6	S14
maker-Fvb3-4-augustus-gene-35.59	FaMYB2-Fve3	309	36.29	C6	S14
maker-Fvb3-4-augustus-gene-99.12	FaMYB6-Fve3	309	40.6	C6	S14
maker-Fvb4-2-augustus-gene-171.29	FaMYB6-Fni4	309	41.21	C6	S14
maker-Fvb4-3-augustus-gene-251.15	FaMYB8-Fve4	309	41.13	C6	S14
maker-Fvb4-4-snap-gene-209.15	FaMYB9-Fii4	309	47.21	C6	S14
maker-Fvb5-1-snap-gene-98.55	FaMYB16-Fve5	309	84.6	C6	S14
maker-Fvb5-2-augustus-gene-89.27	FaMYB13-Fvi5	309	42.47	C6	S14
maker-Fvb5-3-augustus-gene-190.43	FaMYB8-Fii5	309	40.59	C6	S14
maker-Fvb5-4-snap-gene-199.39	FaMYB18-Fni5	309	30.61	C6	S14
maker-Fvb6-1-augustus-gene-251.32	FaMYB18-Fve6	310	35.32	C6	S14
maker-Fvb6-1-augustus-gene-31.53	FaMYB3-Fve6	310	39.76	C6	S14
maker-Fvb6-2-augustus-gene-170.32	FaMYB4-Fni6	310	35.21	C6	S14
maker-Fvb6-2-augustus-gene-300.44	FaMYB15-Fni6	310	39.76	C6	S14
maker-Fvb6-3-augustus-gene-25.42	FaMYB3-Fii6	311	39.72	C6	S14
maker-Fvb6-3-snap-gene-314.25	FaMYB14-Fii6	311	35.39	C6	S14
maker-Fvb6-4-augustus-gene-0.45	FaMYB1-Fvi6	311	40	C6	S14
maker-Fvb6-4-augustus-gene-194.16	FaMYB13-Fvi6	313	35.29	C6	S14
snap_masked-Fvb5-4-processed-gene-70.21	FaMYB10-Fni5	313	25.22	C6	S14
augustus_masked-Fvb3-1-processed-gene-247.7	FaMYB13-Fvi3	313	35.27	C7	S3/S13/S16
augustus_masked-Fvb3-3-processed-gene-58.6	FaMYB3-Fni3	313	35.38	C7	S3/S13/S16
augustus_masked-Fvb3-4-processed-gene-231.15	FaMYB11-Fve3	313	36.43	C7	S3/S13/S16
augustus_masked-Fvb6-1-processed-gene-125.5	FaMYB16-Fve6	314	42.52	C7	S3/S13/S16
maker-Fvb3-1-augustus-gene-115.37	FaMYB7-Fvi3	314	37.29	C7	S3/S13/S16
maker-Fvb3-1-augustus-gene-242.43	FaMYB12-Fvi3	315	38.27	C7	S3/S13/S16
maker-Fvb3-2-augustus-gene-194.29	FaMYB7-Fii3	315	36.81	C7	S3/S13/S16
maker-Fvb3-2-augustus-gene-75.30	FaMYB4-Fii3	316	38.23	C7	S3/S13/S16
maker-Fvb3-2-snap-gene-71.38	FaMYB3-Fii3	316	35.24	C7	S3/S13/S16
maker-Fvb3-3-augustus-gene-172.25	FaMYB6-Fni3	316	37.43	C7	S3/S13/S16
maker-Fvb3-3-augustus-gene-63.41	FaMYB4-Fni3	316	38	C7	S3/S13/S16
maker-Fvb3-4-augustus-gene-117.22	FaMYB7-Fve3	317	37.34	C7	S3/S13/S16
maker-Fvb3-4-augustus-gene-226.36	FaMYB10-Fve3	317	37.93	C7	S3/S13/S16
maker-Fvb5-1-augustus-gene-41.61	FaMYB7-Fve5	317	42.4	C7	S3/S13/S16
maker-Fvb5-1-snap-gene-17.64	FaMYB3-Fve5	317	36.67	C7	S3/S13/S16
maker-Fvb5-2-augustus-gene-16.38	FaMYB3-Fvi5	317	39.87	C7	S3/S13/S16
maker-Fvb5-2-augustus-gene-36.34	FaMYB6-Fvi5	317	42.43	C7	S3/S13/S16
maker-Fvb5-2-snap-gene-16.49	FaMYB4-Fvi5	317	24.98	C7	S3/S13/S16
maker-Fvb5-3-augustus-gene-242.43	FaMYB16-Fii5	317	42.37	C7	S3/S13/S16
maker-Fvb5-3-augustus-gene-257.38	FaMYB18-Fii5	319	38.15	C7	S3/S13/S16
maker-Fvb5-3-augustus-gene-257.39	FaMYB19-Fii5	321	40.22	C7	S3/S13/S16
maker-Fvb5-4-augustus-gene-15.48	FaMYB3-Fni5	323	40.09	C7	S3/S13/S16
maker-Fvb5-4-augustus-gene-15.49	FaMYB4-Fni5	323	36.96	C7	S3/S13/S16
maker-Fvb5-4-augustus-gene-34.29	FaMYB6-Fni5	326	42.33	C7	S3/S13/S16
maker-Fvb6-2-augustus-gene-226.29	FaMYB9-Fni6	326	49.15	C7	S3/S13/S16
maker-Fvb6-3-augustus-gene-368.29	FaMYB19-Fii6	326	49.21	C7	S3/S13/S16
maker-Fvb6-4-augustus-gene-273.34	FaMYB14-Fvi6	326	42.46	C7	S3/S13/S16
maker-Fvb6-4-augustus-gene-61.25	FaMYB7-Fvi6	326	49.1	C7	S3/S13/S16
maker-Fvb7-1-augustus-gene-285.46	FaMYB15-Fni7	326	32.49	C7	S3/S13/S16
maker-Fvb7-1-augustus-gene-5.21	FaMYB1-Fni7	326	37.68	C7	S3/S13/S16
maker-Fvb7-2-augustus-gene-274.59	FaMYB18-Fve7	326	33.03	C7	S3/S13/S16
maker-Fvb7-2-augustus-gene-311.58	FaMYB20-Fve7	328	33.04	C7	S3/S13/S16
maker-Fvb7-2-augustus-gene-9.35	FaMYB1-Fve7	330	37.7	C7	S3/S13/S16
maker-Fvb7-3-augustus-gene-240.25	FaMYB15-Fii7	331	37.71	C7	S3/S13/S16
maker-Fvb7-3-augustus-gene-32.69	FaMYB3-Fii7	332	32.88	C7	S3/S13/S16
maker-Fvb7-3-augustus-gene-4.77	FaMYB1-Fii7	332	32.96	C7	S3/S13/S16
maker-Fvb7-4-augustus-gene-216.47	FaMYB13-Fvi7	334	37.65	C7	S3/S13/S16
maker-Fvb7-4-augustus-gene-23.62	FaMYB2-Fvi7	334	33.13	C7	S3/S13/S16
maker-Fvb2-1-augustus-gene-140.37	FaMYB4-Fni2	334	30.7	C8	S2
maker-Fvb2-2-augustus-gene-69.34	FaMYB7-Fve2	334	30.45	C8	S2
maker-Fvb2-3-augustus-gene-107.46	FaMYB12-Fvi2	335	30.31	C8	S2
maker-Fvb2-4-augustus-gene-162.48	FaMYB5-Fii2	335	30.64	C8	S2
maker-Fvb3-1-augustus-gene-301.32	FaMYB15-Fvi3	335	29.6	C8	S2
maker-Fvb3-2-augustus-gene-16.53	FaMYB2-Fii3	338	29.63	C8	S2
maker-Fvb3-3-augustus-gene-2.38	FaMYB1-Fni3	339	29.53	C8	S2
maker-Fvb3-4-augustus-gene-275.46	FaMYB13-Fve3	339	14.71	C8	S2
maker-Fvb6-1-augustus-gene-57.69	FaMYB9-Fve6	339	33.03	C8	S2
maker-Fvb6-1-augustus-gene-57.70	FaMYB10-Fve6	340	30.42	C8	S2
maker-Fvb6-2-augustus-gene-296.64	FaMYB14-Fni6	340	33.59	C8	S2
maker-Fvb6-2-snap-gene-326.62	FaMYB20-Fni6	340	62.96	C8	S2
maker-Fvb6-3-snap-gene-50.56	FaMYB8-Fii6	340	62.54	C8	S2
maker-Fvb6-4-augustus-gene-319.35	FaMYB16-Fvi6	340	31.03	C8	S2
maker-Fvb6-4-augustus-gene-319.36	FaMYB17-Fvi6	341	31.18	C8	S2
maker-Fvb4-1-augustus-gene-171.57	FaMYB6-Fvi4	341	45.74	C9	S9/S12
maker-Fvb4-2-augustus-gene-31.50	FaMYB4-Fni4	342	45.84	C9	S9/S12
maker-Fvb4-3-augustus-gene-33.46	FaMYB4-Fve4	342	45.73	C9	S9/S12
maker-Fvb4-4-augustus-gene-33.53	FaMYB6-Fii4	342	45.76	C9	S9/S12
maker-Fvb5-1-augustus-gene-91.54	FaMYB13-Fve5	345	35.28	C9	S9/S12
maker-Fvb5-2-augustus-gene-81.43	FaMYB10-Fvi5	345	35.42	C9	S9/S12
maker-Fvb5-3-augustus-gene-199.38	FaMYB11-Fii5	345	35.33	C9	S9/S12
maker-Fvb5-3-augustus-gene-199.39	FaMYB12-Fii5	346	34.28	C9	S9/S12
maker-Fvb6-1-augustus-gene-38.54	FaMYB5-Fve6	346	40.7	C9	S9/S12
maker-Fvb6-2-augustus-gene-306.44	FaMYB17-Fni6	346	40.5	C9	S9/S12
maker-Fvb6-3-augustus-gene-32.53	FaMYB5-Fii6	348	41.15	C9	S9/S12
maker-Fvb6-4-augustus-gene-336.48	FaMYB20-Fvi6	349	41.13	C9	S9/S12
maker-Fvb7-1-augustus-gene-169.40	FaMYB8-Fni7	349	38.2	C9	S9/S12
maker-Fvb7-2-augustus-gene-178.48	FaMYB10-Fve7	349	38.36	C9	S9/S12
maker-Fvb7-3-augustus-gene-120.62	FaMYB10-Fii7	351	38.2	C9	S9/S12
augustus_masked-Fvb1-3-processed-gene-259.0	FaMYB9-Fni1	352	37.96	C10	S1
maker-Fvb5-1-augustus-gene-93.38	FaMYB14-Fve5	353	39.84	C10	S1
maker-Fvb5-2-augustus-gene-83.26	FaMYB11-Fvi5	354	39.92	C10	S1
maker-Fvb5-4-augustus-gene-65.39	FaMYB9-Fni5	354	39.95	C10	S1
maker-Fvb6-1-augustus-gene-35.49	FaMYB4-Fve6	354	39.48	C10	S1
maker-Fvb6-2-augustus-gene-304.49	FaMYB16-Fni6	355	39.49	C10	S1
maker-Fvb6-3-augustus-gene-29.51	FaMYB4-Fii6	357	37.76	C10	S1
maker-Fvb6-4-augustus-gene-337.23	FaMYB21-Fvi6	358	38.7	C10	S1
snap_masked-Fvb1-4-processed-gene-193.12	FaMYB9-Fve1	358	37.85	C10	S1
snap_masked-Fvb5-3-processed-gene-196.28	FaMYB10-Fii5	358	41.32	C10	S1
augustus_masked-Fvb7-4-processed-gene-1.8	FaMYB1-Fvi7	359	45.25	C11	S10/S11/S24
maker-Fvb1-1-augustus-gene-151.33	FaMYB3-Fvi1	360	38.8	C11	S10/S11/S24
maker-Fvb1-2-snap-gene-138.34	FaMYB6-Fii1	360	38.75	C11	S10/S11/S24
maker-Fvb1-3-snap-gene-131.47	FaMYB5-Fni1	361	38.83	C11	S10/S11/S24
maker-Fvb3-1-augustus-gene-300.33	FaMYB14-Fvi3	361	41.46	C11	S10/S11/S24
maker-Fvb3-2-augustus-gene-16.42	FaMYB1-Fii3	361	41.59	C11	S10/S11/S24
maker-Fvb3-3-augustus-gene-3.48	FaMYB2-Fni3	362	41.84	C11	S10/S11/S24
maker-Fvb3-4-augustus-gene-274.37	FaMYB12-Fve3	362	42	C11	S10/S11/S24
maker-Fvb5-2-augustus-gene-135.39	FaMYB18-Fvi5	362	39.8	C11	S10/S11/S24
maker-Fvb6-1-augustus-gene-57.55	FaMYB8-Fve6	362	41.28	C11	S10/S11/S24
maker-Fvb6-2-augustus-gene-326.42	FaMYB19-Fni6	363	41.41	C11	S10/S11/S24
snap_masked-Fvb7-3-processed-gene-13.44	FaMYB2-Fii7	363	47.03	C11	S10/S11/S24
augustus_masked-Fvb7-2-processed-gene-266.0	FaMYB17-Fve7	363	28.02	C12	-
maker-Fvb1-3-augustus-gene-252.18	FaMYB8-Fni1	363	32.26	C12	-
maker-Fvb5-1-augustus-gene-3.52	FaMYB1-Fve5	363	31.26	C12	-
maker-Fvb5-2-augustus-gene-2.42	FaMYB1-Fvi5	363	31.3	C12	-
maker-Fvb5-3-augustus-gene-271.47	FaMYB20-Fii5	363	31.28	C12	-
maker-Fvb5-4-augustus-gene-3.44	FaMYB1-Fni5	363	31.3	C12	-
maker-Fvb6-4-augustus-gene-22.30	FaMYB4-Fvi6	363	32.08	C12	-
maker-Fvb7-1-augustus-gene-278.63	FaMYB14-Fni7	364	28.07	C12	-
maker-Fvb7-2-augustus-gene-303.58	FaMYB19-Fve7	364	28.02	C12	-
maker-Fvb7-3-augustus-gene-41.47	FaMYB4-Fii7	364	27.95	C12	-
maker-Fvb7-4-augustus-gene-32.57	FaMYB3-Fvi7	366	28.11	C12	-
augustus_masked-Fvb4-1-processed-gene-34.0	FaMYB3-Fvi4	366	30.47	C13	S19/S20
maker-Fvb1-1-augustus-gene-84.23	FaMYB1-Fvi1	366	35.24	C13	S19/S20
maker-Fvb1-3-augustus-gene-201.16	FaMYB7-Fni1	367	35.41	C13	S19/S20
maker-Fvb1-4-augustus-gene-172.29	FaMYB8-Fve1	370	35.25	C13	S19/S20
maker-Fvb3-1-augustus-gene-68.26	FaMYB5-Fvi3	371	30.65	C13	S19/S20
maker-Fvb3-2-augustus-gene-245.22	FaMYB9-Fii3	371	30.51	C13	S19/S20
maker-Fvb3-3-augustus-gene-227.19	FaMYB8-Fni3	372	30.53	C13	S19/S20
maker-Fvb3-4-augustus-gene-72.36	FaMYB5-Fve3	372	30.74	C13	S19/S20
maker-Fvb4-1-augustus-gene-149.39	FaMYB5-Fvi4	373	32.08	C13	S19/S20
maker-Fvb4-2-augustus-gene-219.27	FaMYB7-Fni4	375	36.37	C13	S19/S20
maker-Fvb4-2-augustus-gene-52.40	FaMYB5-Fni4	376	32.03	C13	S19/S20
maker-Fvb4-3-augustus-gene-122.20	FaMYB7-Fve4	376	38.19	C13	S19/S20
maker-Fvb4-3-augustus-gene-285.40	FaMYB9-Fve4	377	30.53	C13	S19/S20
maker-Fvb4-3-augustus-gene-54.46	FaMYB5-Fve4	377	32.09	C13	S19/S20
maker-Fvb4-3-augustus-gene-81.47	FaMYB6-Fve4	377	32.06	C13	S19/S20
maker-Fvb4-4-augustus-gene-50.46	FaMYB7-Fii4	377	32.02	C13	S19/S20
maker-Fvb4-4-augustus-gene-89.27	FaMYB8-Fii4	377	45.8	C13	S19/S20
maker-Fvb5-1-augustus-gene-61.66	FaMYB9-Fve5	377	32.96	C13	S19/S20
maker-Fvb5-1-augustus-gene-76.62	FaMYB11-Fve5	380	32.94	C13	S19/S20
maker-Fvb5-2-augustus-gene-68.50	FaMYB8-Fvi5	382	32.92	C13	S19/S20
maker-Fvb5-3-augustus-gene-213.48	FaMYB14-Fii5	383	32.76	C13	S19/S20
maker-Fvb5-4-augustus-gene-60.43	FaMYB7-Fni5	383	32.8	C13	S19/S20
maker-Fvb6-1-augustus-gene-22.37	FaMYB2-Fve6	386	23.24	C13	S19/S20
maker-Fvb6-1-augustus-gene-250.30	FaMYB17-Fve6	386	26.59	C13	S19/S20
maker-Fvb6-1-snap-gene-45.64	FaMYB6-Fve6	386	52.57	C13	S19/S20
maker-Fvb6-2-snap-gene-169.46	FaMYB3-Fni6	389	25.52	C13	S19/S20
maker-Fvb6-2-snap-gene-289.57	FaMYB13-Fni6	391	27.43	C13	S19/S20
maker-Fvb6-3-augustus-gene-19.31	FaMYB2-Fii6	392	23.24	C13	S19/S20
maker-Fvb6-3-augustus-gene-303.38	FaMYB12-Fii6	395	26.65	C13	S19/S20
maker-Fvb6-3-augustus-gene-312.48	FaMYB13-Fii6	395	27.21	C13	S19/S20
maker-Fvb6-4-augustus-gene-330.51	FaMYB19-Fvi6	398	37.27	C13	S19/S20
maker-Fvb6-4-augustus-gene-6.44	FaMYB2-Fvi6	398	23.25	C13	S19/S20
maker-Fvb6-4-snap-gene-118.41	FaMYB12-Fvi6	403	26.63	C13	S19/S20
snap_masked-Fvb6-2-processed-gene-314.18	FaMYB18-Fni6	403	30.3	C13	S19/S20
snap_masked-Fvb6-3-processed-gene-40.12	FaMYB6-Fii6	404	40.3	C13	S19/S20
maker-Fvb1-1-augustus-gene-262.30	FaMYB8-Fvi1	409	35.63	C14	S6/S15
maker-Fvb1-1-snap-gene-139.18	FaMYB2-Fvi1	410	48.22	C14	S6/S15
maker-Fvb1-2-augustus-gene-41.66	FaMYB3-Fii1	410	35.37	C14	S6/S15
maker-Fvb1-2-snap-gene-157.15	FaMYB7-Fii1	411	27.33	C14	S6/S15
maker-Fvb1-3-augustus-gene-14.45	FaMYB1-Fni1	412	35.58	C14	S6/S15
maker-Fvb1-3-augustus-gene-144.30	FaMYB6-Fni1	413	27.42	C14	S6/S15
maker-Fvb1-4-augustus-gene-16.39	FaMYB1-Fve1	414	35.44	C14	S6/S15
maker-Fvb1-4-augustus-gene-36.50	FaMYB3-Fve1	415	31.14	C14	S6/S15
maker-Fvb2-1-augustus-gene-205.27	FaMYB5-Fni2	415	17.45	C14	S6/S15
maker-Fvb2-2-augustus-gene-17.54	FaMYB6-Fve2	415	25.83	C14	S6/S15
maker-Fvb2-3-augustus-gene-4.39	FaMYB6-Fvi2	415	25.76	C14	S6/S15
maker-Fvb2-4-augustus-gene-220.40	FaMYB6-Fii2	416	25.89	C14	S6/S15
maker-Fvb2-4-snap-gene-44.20	FaMYB3-Fii2	417	19.38	C14	S6/S15
maker-Fvb5-1-augustus-gene-120.18	FaMYB20-Fve5	419	24.8	C14	S6/S15
maker-Fvb5-1-augustus-gene-144.41	FaMYB21-Fve5	420	27.4	C14	S6/S15
maker-Fvb5-1-augustus-gene-24.36	FaMYB5-Fve5	428	32.1	C14	S6/S15
maker-Fvb5-1-snap-gene-263.42	FaMYB24-Fve5	428	30.42	C14	S6/S15
maker-Fvb5-2-augustus-gene-111.68	FaMYB17-Fvi5	435	24.71	C14	S6/S15
maker-Fvb5-2-snap-gene-213.44	FaMYB20-Fvi5	440	30.86	C14	S6/S15
maker-Fvb5-3-augustus-gene-169.41	FaMYB3-Fii5	441	25.35	C14	S6/S15
maker-Fvb5-4-augustus-gene-90.34	FaMYB14-Fni5	441	24.56	C14	S6/S15
maker-Fvb6-1-augustus-gene-119.39	FaMYB13-Fve6	452	26.11	C14	S6/S15
maker-Fvb6-1-augustus-gene-88.53	FaMYB12-Fve6	464	23.96	C14	S6/S15
maker-Fvb6-1-snap-gene-124.42	FaMYB15-Fve6	466	30.14	C14	S6/S15
maker-Fvb6-1-snap-gene-359.84	FaMYB25-Fve6	478	118.43	C14	S6/S15
maker-Fvb6-2-augustus-gene-24.25	FaMYB1-Fni6	478	26.05	C14	S6/S15
maker-Fvb6-2-augustus-gene-266.40	FaMYB11-Fni6	479	31.06	C14	S6/S15
maker-Fvb6-3-augustus-gene-114.31	FaMYB10-Fii6	479	26.08	C14	S6/S15
maker-Fvb6-3-snap-gene-394.78	FaMYB20-Fii6	479	30.97	C14	S6/S15
maker-Fvb6-3-snap-gene-424.65	FaMYB23-Fii6	484	31.74	C14	S6/S15
maker-Fvb6-4-augustus-gene-28.64	FaMYB5-Fvi6	499	30.88	C14	S6/S15
augustus_masked-Fvb5-2-processed-gene-65.3	FaMYB7-Fvi5	499	25.44	C15	S4/S7
augustus_masked-Fvb5-3-processed-gene-184.9	FaMYB6-Fii5	500	20.69	C15	S4/S7
maker-Fvb2-1-augustus-gene-2.32	FaMYB1-Fni2	500	29.48	C15	S4/S7
maker-Fvb2-2-augustus-gene-224.50	FaMYB9-Fve2	515	29.4	C15	S4/S7
maker-Fvb2-3-augustus-gene-229.23	FaMYB15-Fvi2	516	29.3	C15	S4/S7
maker-Fvb2-4-augustus-gene-3.20	FaMYB1-Fii2	516	29.38	C15	S4/S7
maker-Fvb3-1-augustus-gene-5.55	FaMYB1-Fvi3	520	37	C15	S4/S7
maker-Fvb3-2-augustus-gene-308.46	FaMYB13-Fii3	520	37.01	C15	S4/S7
maker-Fvb3-3-augustus-gene-291.46	FaMYB12-Fni3	520	36.95	C15	S4/S7
maker-Fvb3-4-augustus-gene-7.32	FaMYB1-Fve3	523	37.07	C15	S4/S7
maker-Fvb4-1-augustus-gene-179.26	FaMYB9-Fvi4	534	24.15	C15	S4/S7
maker-Fvb4-4-augustus-gene-26.27	FaMYB3-Fii4	534	29.2	C15	S4/S7
maker-Fvb5-1-augustus-gene-245.45	FaMYB23-Fve5	534	35.86	C15	S4/S7
maker-Fvb5-1-snap-gene-105.50	FaMYB18-Fve5	538	44.94	C15	S4/S7
maker-Fvb5-1-snap-gene-58.65	FaMYB8-Fve5	539	25.38	C15	S4/S7
maker-Fvb5-1-snap-gene-94.77	FaMYB15-Fve5	539	32.31	C15	S4/S7
maker-Fvb5-2-augustus-gene-209.22	FaMYB19-Fvi5	540	35.28	C15	S4/S7
maker-Fvb5-2-augustus-gene-84.39	FaMYB12-Fvi5	542	32.5	C15	S4/S7
maker-Fvb5-2-snap-gene-96.58	FaMYB15-Fvi5	542	44.75	C15	S4/S7
maker-Fvb5-3-augustus-gene-183.26	FaMYB5-Fii5	545	21.54	C15	S4/S7
maker-Fvb5-3-augustus-gene-195.39	FaMYB9-Fii5	547	26.72	C15	S4/S7
maker-Fvb5-3-augustus-gene-216.55	FaMYB15-Fii5	548	25.45	C15	S4/S7
maker-Fvb5-3-augustus-gene-64.27	FaMYB1-Fii5	549	34.9	C15	S4/S7
maker-Fvb5-4-augustus-gene-197.23	FaMYB17-Fni5	550	35.75	C15	S4/S7
maker-Fvb5-4-snap-gene-250.39	FaMYB19-Fni5	551	50.91	C15	S4/S7
maker-Fvb5-4-snap-gene-76.30	FaMYB12-Fni5	551	46	C15	S4/S7
maker-Fvb7-1-augustus-gene-204.36	FaMYB9-Fni7	551	32.28	C15	S4/S7
maker-Fvb7-1-augustus-gene-223.29	FaMYB10-Fni7	552	32.28	C15	S4/S7
maker-Fvb7-2-snap-gene-132.73	FaMYB7-Fve7	561	32.35	C15	S4/S7
maker-Fvb7-2-snap-gene-198.55	FaMYB11-Fve7	562	32.35	C15	S4/S7
maker-Fvb7-3-augustus-gene-100.31	FaMYB9-Fii7	562	32.32	C15	S4/S7
maker-Fvb7-4-augustus-gene-95.37	FaMYB8-Fvi7	562	32.47	C15	S4/S7
snap_masked-Fvb2-3-processed-gene-239.47	FaMYB16-Fvi2	568	28.52	C15	S4/S7
augustus_masked-Fvb2-3-processed-gene-4.1	FaMYB4-Fvi2	576	31.69	C16	S5
augustus_masked-Fvb2-4-processed-gene-246.4	FaMYB15-Fii2	587	34.24	C16	S5
maker-Fvb1-1-augustus-gene-238.48	FaMYB7-Fvi1	589	33.02	C16	S5
maker-Fvb1-3-augustus-gene-40.48	FaMYB2-Fni1	592	32.87	C16	S5
maker-Fvb1-4-augustus-gene-36.51	FaMYB4-Fve1	635	33.03	C16	S5
maker-Fvb2-1-augustus-gene-205.29	FaMYB9-Fni2	657	29.9	C16	S5
maker-Fvb2-1-augustus-gene-205.32	FaMYB6-Fni2	669	26.36	C16	S5
maker-Fvb2-1-augustus-gene-205.35	FaMYB8-Fni2	670	31.92	C16	S5
maker-Fvb2-1-augustus-gene-240.37	FaMYB14-Fni2	707	34.21	C16	S5
maker-Fvb2-1-snap-gene-205.43	FaMYB7-Fni2	710	32.4	C16	S5
maker-Fvb2-2-augustus-gene-16.46	FaMYB3-Fve2	769	31.01	C16	S5
maker-Fvb2-2-augustus-gene-17.45	FaMYB5-Fve2	834	27.8	C16	S5
maker-Fvb2-2-snap-gene-17.60	FaMYB4-Fve2	921	61.69	C16	S5
maker-Fvb2-3-augustus-gene-3.27	FaMYB3-Fvi2	928	33.22	C16	S5
maker-Fvb2-3-augustus-gene-3.32	FaMYB1-Fvi2	928	30.9	C16	S5
maker-Fvb2-3-augustus-gene-46.60	FaMYB7-Fvi2	1010	34.28	C16	S5
maker-Fvb2-3-snap-gene-3.34	FaMYB2-Fvi2	1020	29.83	C16	S5
maker-Fvb2-4-augustus-gene-220.42	FaMYB10-Fii2	1030	30.6	C16	S5
maker-Fvb2-4-augustus-gene-220.50	FaMYB7-Fii2	1060	27.65	C16	S5
maker-Fvb2-4-augustus-gene-220.53	FaMYB9-Fii2	1060	32.34	C16	S5
maker-Fvb2-4-snap-gene-220.65	FaMYB8-Fii2	1097	61.21	C16	S5
maker-Fvb4-1-snap-gene-16.46	FaMYB1-Fvi4	1291	58.47	C16	S5
maker-Fvb4-1-snap-gene-16.49	FaMYB2-Fvi4	1554	19.12	C16	S5
maker-Fvb4-2-snap-gene-241.40	FaMYB8-Fni4	1656	72.05	C16	S5
maker-Fvb4-3-snap-gene-304.49	FaMYB10-Fve4	1660	56.8	C16	S5
maker-Fvb6-1-snap-gene-120.59	FaMYB14-Fve6	1702	43.14	C16	S5
maker-Fvb6-2-augustus-gene-24.28	FaMYB2-Fni6	1708	41.92	C16	S5
maker-Fvb6-3-snap-gene-114.45	FaMYB11-Fii6	1711	36.17	C16	S5
snap_masked-Fvb2-3-processed-gene-4.17	FaMYB5-Fvi2	1726	25.97	C16	S5

## Sheet: S2
Table S2 Gene ID of FvMYBs and AtMYBs
Gene ID of AtMYB	Gene Name	Gene ID of FvMYBs	Gene Name
AT1G49010	AT1G49010	mrna00185.1-v1.0-hybrid	mrna00185
AT2G38090	AT2G38090	mrna00431.1-v1.0-hybrid	mrna00431
AT3G11280	AT3G11280	mrna00786.1-v1.0-hybrid	mrna00786
AT3G11450	AT3G11450	mrna01013.1-v1.0-hybrid	mrna01013
AT3G52250	AT3G52250	mrna01311.1-v1.0-hybrid	mrna01311
AT5G01200	AT5G01200	mrna01457.1-v1.0-hybrid	mrna01457
AT5G04760	AT5G04760	mrna01992.1-v1.0-hybrid	mrna01992
AT5G05790	AT5G05790	mrna01997.1-v1.0-hybrid	mrna01997
AT5G06110	AT5G06110	mrna01998.1-v1.0-hybrid	mrna01998
AT5G08520	AT5G08520	mrna02214.1-v1.0-hybrid	mrna02214
AT5G23650	AT5G23650	mrna02324.1-v1.0-hybrid	mrna02324
AT3G27920	ATMYB0	mrna02643.1-v1.0-hybrid	mrna02643
AT3G09230	ATMYB1	mrna02652.1-v1.0-hybrid	mrna02652
AT3G12820	ATMYB10	mrna03321.1-v1.0-hybrid	mrna03321
AT2G25230	ATMYB100	mrna03323.1-v1.0-hybrid	mrna03323
AT2G32460	ATMYB101	mrna03712.1-v1.0-hybrid	mrna03712
AT4G21440	ATMYB102	mrna03817.1-v1.0-hybrid	mrna03817
AT1G63910	ATMYB103	mrna04232.1-v1.0-hybrid	mrna04232
AT5G56110	ATMYB80	mrna04423.1-v1.0-hybrid	mrna04423
AT2G26950	ATMYB104	mrna04800.1-v1.0-hybrid	mrna04800
AT1G69560	ATMYB105	mrna05018.1-v1.0-hybrid	mrna05018
AT3G01140	ATMYB106	mrna05167.1-v1.0-hybrid	mrna05167
AT3G02940	ATMYB107	mrna05581.1-v1.0-hybrid	mrna05581
AT3G06490	ATMYB108	mrna06920.1-v1.0-hybrid	mrna06920
AT3G55730	ATMYB109	mrna07416.1-v1.0-hybrid	mrna07416
AT3G62610	ATMYB11	mrna07418.1-v1.0-hybrid	mrna07418
AT3G29020	ATMYB110	mrna07646.1-v1.0-hybrid	mrna07646
AT5G49330	ATMYB111	mrna07984.1-v1.0-hybrid	mrna07984
AT1G48000	ATMYB112	mrna08006.1-v1.0-hybrid	mrna08006
AT1G66370	ATMYB113	mrna08084.1-v1.0-hybrid	mrna08084
AT1G66380	ATMYB114	mrna08535.1-v1.0-hybrid	mrna08535
AT5G40360	ATMYB115	mrna08694.1-v1.0-hybrid	mrna08694
AT1G25340	ATMYB116	mrna08793.1-v1.0-hybrid	mrna08793
AT1G26780	ATMYB117	mrna08880.1-v1.0-hybrid	mrna08880
AT3G27785	ATMYB118	mrna09039.1-v1.0-hybrid	mrna09039
AT5G58850	ATMYB119	mrna09311.1-v1.0-hybrid	mrna09311
AT2G47460	ATMYB12	mrna09406.1-v1.0-hybrid	mrna09406
AT5G55020	ATMYB120	mrna09407.1-v1.0-hybrid	mrna09407
AT3G30210	ATMYB121	mrna09412.1-v1.0-hybrid	mrna09412
AT1G74080	ATMYB122	mrna09546.1-v1.0-hybrid	mrna09546
AT5G35550	ATMYB123	mrna09663.1-v1.0-hybrid	mrna09663
AT1G14350	ATMYB124	mrna09683.1-v1.0-hybrid	mrna09683
AT3G60460	ATMYB125	mrna09845.1-v1.0-hybrid	mrna09845
AT1G06180	ATMYB13	mrna10329.1-v1.0-hybrid	mrna10329
AT2G31180	ATMYB14	mrna11356.1-v1.0-hybrid	mrna11356
AT3G23250	ATMYB15	mrna11462.1-v1.0-hybrid	mrna11462
AT5G15310	ATMYB16	mrna12261.1-v1.0-hybrid	mrna12261
AT3G61250	ATMYB17	mrna12564.1-v1.0-hybrid	mrna12564
AT4G25560	ATMYB18	mrna12736.1-v1.0-hybrid	mrna12736
AT5G52260	ATMYB19	mrna12738.1-v1.0-hybrid	mrna12738
AT2G47190	ATMYB2	mrna13281.1-v1.0-hybrid	mrna13281
AT1G66230	ATMYB20	mrna14666.1-v1.0-hybrid	mrna14666
AT3G27810	ATMYB21	mrna15383.1-v1.0-hybrid	mrna15383
AT5G40430	ATMYB22	mrna15386.1-v1.0-hybrid	mrna15386
AT5G40330	ATMYB23	mrna15389.1-v1.0-hybrid	mrna15389
AT5G40350	ATMYB24	mrna15390.1-v1.0-hybrid	mrna15390
AT2G39880	ATMYB25	mrna15391.1-v1.0-hybrid	mrna15391
AT3G13890	ATMYB26	mrna15392.1-v1.0-hybrid	mrna15392
AT3G53200	ATMYB27	mrna16287.1-v1.0-hybrid	mrna16287
AT5G61420	ATMYB28	mrna16655.1-v1.0-hybrid	mrna16655
AT5G07690	ATMYB29	mrna18416.1-v1.0-hybrid	mrna18416
AT1G22640	ATMYB3	mrna18421.1-v1.0-hybrid	mrna18421
AT3G28910	ATMYB30	mrna18691.1-v1.0-hybrid	mrna18691
AT3G24310	ATMYB305	mrna18756.1-v1.0-hybrid	mrna18756
AT1G74650	ATMYB31	mrna18815.1-v1.0-hybrid	mrna18815
AT4G34990	ATMYB32	mrna19065.1-v1.0-hybrid	mrna19065
AT5G06100	ATMYB33	mrna19115.1-v1.0-hybrid	mrna19115
AT5G60890	ATMYB34	mrna19715.1-v1.0-hybrid	mrna19715
AT3G28470	ATMYB35	mrna19934.1-v1.0-hybrid	mrna19934
AT5G57620	ATMYB36	mrna20888.1-v1.0-hybrid	mrna20888
AT5G23000	ATMYB37	mrna20912.1-v1.0-hybrid	mrna20912
AT2G36890	ATMYB38	mrna21001.1-v1.0-hybrid	mrna21001
AT4G17785	ATMYB39	mrna21264.1-v1.0-hybrid	mrna21264
AT4G32730	ATMYB3R-1	mrna22961.1-v1.0-hybrid	mrna22961
AT4G00540	ATMYB3R-2	mrna23202.1-v1.0-hybrid	mrna23202
AT3G09370	ATMYB3R-3	mrna23544.1-v1.0-hybrid	mrna23544
AT5G11510	ATMYB3R-4	mrna23946.1-v1.0-hybrid	mrna23946
AT5G02320	ATMYB3R-5	mrna24027.1-v1.0-hybrid	mrna24027
AT4G38620	ATMYB4	mrna25060.1-v1.0-hybrid	mrna25060
AT5G14340	ATMYB40	mrna25098.1-v1.0-hybrid	mrna25098
AT4G28110	ATMYB41	mrna25149.1-v1.0-hybrid	mrna25149
AT4G12350	ATMYB42	mrna25685.1-v1.0-hybrid	mrna25685
AT5G16600	ATMYB43	mrna25982.1-v1.0-hybrid	mrna25982
AT5G67300	ATMYB44	mrna26007.1-v1.0-hybrid	mrna26007
AT3G48920	ATMYB45	mrna26044.1-v1.0-hybrid	mrna26044
AT5G12870	ATMYB46	mrna26045.1-v1.0-hybrid	mrna26045
AT1G18710	ATMYB47	mrna26214.1-v1.0-hybrid	mrna26214
AT3G46130	ATMYB48	mrna26289.1-v1.0-hybrid	mrna26289
AT5G54230	ATMYB49	mrna27001.1-v1.0-hybrid	mrna27001
AT3G18100	ATMYB4R-1	mrna27379.1-v1.0-hybrid	mrna27379
AT3G13540	ATMYB5	mrna28021.1-v1.0-hybrid	mrna28021
AT1G57560	ATMYB50	mrna28293.1-v1.0-hybrid	mrna28293
AT1G18570	ATMYB51	mrna28435.1-v1.0-hybrid	mrna28435
AT1G17950	ATMYB52	mrna28443.1-v1.0-hybrid	mrna28443
AT5G65230	ATMYB53	mrna28902.1-v1.0-hybrid	mrna28902
AT1G73410	ATMYB54	mrna29254.1-v1.0-hybrid	mrna29254
AT4G01680	ATMYB55	mrna29961.1-v1.0-hybrid	mrna29961
AT5G17800	ATMYB56	mrna30024.1-v1.0-hybrid	mrna30024
AT3G01530	ATMYB57	mrna30520.1-v1.0-hybrid	mrna30520
AT1G16490	ATMYB58	mrna30725.1-v1.0-hybrid	mrna30725
AT5G59780	ATMYB59	mrna30736.1-v1.0-hybrid	mrna30736
AT4G09460	ATMYB6	mrna31098.1-v1.0-hybrid	mrna31098
AT1G08810	ATMYB60	mrna31413.1-v1.0-hybrid	mrna31413
AT1G09540	ATMYB61	mrna31835.1-v1.0-hybrid	mrna31835
AT1G68320	ATMYB62	mrna31836.1-v1.0-hybrid	mrna31836
AT1G79180	ATMYB63	mrna32181.1-v1.0-hybrid	mrna32181
AT5G11050	ATMYB64	mrna32198.1-v1.0-hybrid	mrna32198
AT3G11440	ATMYB65	mrna32268.1-v1.0-hybrid	mrna32268
AT5G14750	ATMYB66	mrna32418.1-v1.0-hybrid	mrna32418
AT3G12720	ATMYB67	mrna32611.1-v1.0-hybrid	mrna32611
AT5G65790	ATMYB68
AT4G33450	ATMYB69
AT2G16720	ATMYB7
AT2G23290	ATMYB70
AT1G56160	ATMYB72
AT4G37260	ATMYB73
AT4G05100	ATMYB74
AT1G56650	ATMYB75
AT5G07700	ATMYB76
AT3G50060	ATMYB77
AT5G49620	ATMYB78
AT4G13480	ATMYB79
AT1G35515	ATMYB8
AT2G26960	ATMYB81
AT5G52600	ATMYB82
AT3G08500	ATMYB83
AT3G49690	ATMYB84
AT4G22680	ATMYB85
AT5G26660	ATMYB86
AT4G37780	ATMYB87
AT2G02820	ATMYB88
AT5G39700	ATMYB89
AT5G16770	ATMYB9
AT1G66390	ATMYB90
AT2G37630	ATMYB91
AT5G10280	ATMYB92
AT1G34670	ATMYB93
AT3G47600	ATMYB94
AT1G74430	ATMYB95
AT5G62470	ATMYB96
AT4G26930	ATMYB97
AT4G18770	ATMYB98
AT5G62320	ATMYB99
AT1G09770	ATMYBCDC5

## Sheet: S3
Table S3 Types of gene duplication of FaMYBs by MCScanX
Gene Name	Gene ID	Gene types
FaMYB9-Fni1	augustus_masked-Fvb1-3-processed-gene-259.0	Dispersed	# Dispersed means that the gene might arise from transposition, such as 'replicative transposition', 'non-replicative tranposition' or 'conservative tranpostion'
FaMYB16-Fvi2	snap_masked-Fvb2-3-processed-gene-239.47	Dispersed
FaMYB3-Fii2	maker-Fvb2-4-snap-gene-44.20	Dispersed
FaMYB18-Fni5	maker-Fvb5-4-snap-gene-199.39	Dispersed
FaMYB15-Fve6	maker-Fvb6-1-snap-gene-124.42	Dispersed
FaMYB26-Fve6	maker-Fvb6-1-augustus-gene-365.52	Dispersed
FaMYB14-Fni6	maker-Fvb6-2-augustus-gene-296.64	Dispersed
FaMYB4-Fvi6	maker-Fvb6-4-augustus-gene-22.30	Dispersed
FaMYB13-Fvi6	maker-Fvb6-4-augustus-gene-194.16	Dispersed
FaMYB14-Fvi6	maker-Fvb6-4-augustus-gene-273.34	Dispersed
FaMYB11-Fvi3	maker-Fvb3-1-augustus-gene-177.19	Proximal	# Proximal or tandom means that the gene might arise from small-scale transposition or arise from tandem duplication and insertion of some other genes
FaMYB2-Fvi4	maker-Fvb4-1-snap-gene-16.49	Proximal
FaMYB4-Fvi5	maker-Fvb5-2-snap-gene-16.49	Proximal
FaMYB6-Fii5	augustus_masked-Fvb5-3-processed-gene-184.9	Proximal
FaMYB12-Fii5	maker-Fvb5-3-augustus-gene-199.39	Proximal
FaMYB16-Fni5	maker-Fvb5-4-snap-gene-163.45	Proximal
FaMYB5-Fvi2	snap_masked-Fvb2-3-processed-gene-4.17	Tandem
FaMYB6-Fii3	augustus_masked-Fvb3-2-processed-gene-143.7	Tandem
FaMYB19-Fii5	maker-Fvb5-3-augustus-gene-257.39	Tandem
FaMYB4-Fni5	maker-Fvb5-4-augustus-gene-15.49	Tandem
FaMYB17-Fvi6	maker-Fvb6-4-augustus-gene-319.36	Tandem
FaMYB8-Fni2	maker-Fvb2-1-augustus-gene-205.35	Tandem
FaMYB9-Fni2	maker-Fvb2-1-augustus-gene-205.29	Tandem
FaMYB1-Fvi2	maker-Fvb2-3-augustus-gene-3.32	Tandem
FaMYB2-Fvi2	maker-Fvb2-3-snap-gene-3.34	Tandem
FaMYB3-Fvi2	maker-Fvb2-3-augustus-gene-3.27	Tandem
FaMYB4-Fvi2	augustus_masked-Fvb2-3-processed-gene-4.1	Tandem
FaMYB7-Fii2	maker-Fvb2-4-augustus-gene-220.50	Tandem
FaMYB8-Fii2	maker-Fvb2-4-snap-gene-220.65	Tandem
FaMYB5-Fii3	maker-Fvb3-2-augustus-gene-143.22	Tandem
FaMYB18-Fii5	maker-Fvb5-3-augustus-gene-257.38	Tandem
FaMYB3-Fni5	maker-Fvb5-4-augustus-gene-15.48	Tandem
FaMYB9-Fve6	maker-Fvb6-1-augustus-gene-57.69	Tandem
FaMYB10-Fve6	maker-Fvb6-1-augustus-gene-57.70	Tandem
FaMYB16-Fvi6	maker-Fvb6-4-augustus-gene-319.35	Tandem
FaMYB1-Fvi1	maker-Fvb1-1-augustus-gene-84.23	WGD or Segmental	# WGD or segmental means that the gene might arise from Whole Genome Duplication or Segmental Duplication.
FaMYB2-Fvi1	maker-Fvb1-1-snap-gene-139.18	WGD or Segmental
FaMYB3-Fvi1	maker-Fvb1-1-augustus-gene-151.33	WGD or Segmental
FaMYB4-Fvi1	augustus_masked-Fvb1-1-processed-gene-172.8	WGD or Segmental
FaMYB5-Fvi1	augustus_masked-Fvb1-1-processed-gene-184.5	WGD or Segmental
FaMYB6-Fvi1	augustus_masked-Fvb1-1-processed-gene-191.1	WGD or Segmental
FaMYB7-Fvi1	maker-Fvb1-1-augustus-gene-238.48	WGD or Segmental
FaMYB8-Fvi1	maker-Fvb1-1-augustus-gene-262.30	WGD or Segmental
FaMYB1-Fii1	maker-Fvb1-2-snap-gene-12.71	WGD or Segmental
FaMYB2-Fii1	maker-Fvb1-2-snap-gene-24.98	WGD or Segmental
FaMYB3-Fii1	maker-Fvb1-2-augustus-gene-41.66	WGD or Segmental
FaMYB4-Fii1	augustus_masked-Fvb1-2-processed-gene-107.9	WGD or Segmental
FaMYB5-Fii1	maker-Fvb1-2-augustus-gene-119.45	WGD or Segmental
FaMYB6-Fii1	maker-Fvb1-2-snap-gene-138.34	WGD or Segmental
FaMYB7-Fii1	maker-Fvb1-2-snap-gene-157.15	WGD or Segmental
FaMYB9-Fii1	maker-Fvb1-2-snap-gene-192.29	WGD or Segmental
FaMYB1-Fni1	maker-Fvb1-3-augustus-gene-14.45	WGD or Segmental
FaMYB2-Fni1	maker-Fvb1-3-augustus-gene-40.48	WGD or Segmental
FaMYB3-Fni1	augustus_masked-Fvb1-3-processed-gene-96.1	WGD or Segmental
FaMYB4-Fni1	maker-Fvb1-3-augustus-gene-108.28	WGD or Segmental
FaMYB5-Fni1	maker-Fvb1-3-snap-gene-131.47	WGD or Segmental
FaMYB6-Fni1	maker-Fvb1-3-augustus-gene-144.30	WGD or Segmental
FaMYB7-Fni1	maker-Fvb1-3-augustus-gene-201.16	WGD or Segmental
FaMYB8-Fni1	maker-Fvb1-3-augustus-gene-252.18	WGD or Segmental
FaMYB1-Fve1	maker-Fvb1-4-augustus-gene-16.39	WGD or Segmental
FaMYB2-Fve1	maker-Fvb1-4-snap-gene-28.59	WGD or Segmental
FaMYB3-Fve1	maker-Fvb1-4-augustus-gene-36.50	WGD or Segmental
FaMYB4-Fve1	maker-Fvb1-4-augustus-gene-36.51	WGD or Segmental
FaMYB5-Fve1	augustus_masked-Fvb1-4-processed-gene-86.2	WGD or Segmental
FaMYB6-Fve1	maker-Fvb1-4-augustus-gene-95.52	WGD or Segmental
FaMYB8-Fve1	maker-Fvb1-4-augustus-gene-172.29	WGD or Segmental
FaMYB9-Fve1	snap_masked-Fvb1-4-processed-gene-193.12	WGD or Segmental
FaMYB1-Fni2	maker-Fvb2-1-augustus-gene-2.32	WGD or Segmental
FaMYB2-Fni2	augustus_masked-Fvb2-1-processed-gene-24.5	WGD or Segmental
FaMYB3-Fni2	maker-Fvb2-1-augustus-gene-86.21	WGD or Segmental
FaMYB4-Fni2	maker-Fvb2-1-augustus-gene-140.37	WGD or Segmental
FaMYB5-Fni2	maker-Fvb2-1-augustus-gene-205.27	WGD or Segmental
FaMYB6-Fni2	maker-Fvb2-1-augustus-gene-205.32	WGD or Segmental
FaMYB7-Fni2	maker-Fvb2-1-snap-gene-205.43	WGD or Segmental
FaMYB10-Fni2	maker-Fvb2-1-snap-gene-213.33	WGD or Segmental
FaMYB11-Fni2	augustus_masked-Fvb2-1-processed-gene-222.4	WGD or Segmental
FaMYB12-Fni2	augustus_masked-Fvb2-1-processed-gene-229.0	WGD or Segmental
FaMYB13-Fni2	snap_masked-Fvb2-1-processed-gene-235.30	WGD or Segmental
FaMYB14-Fni2	maker-Fvb2-1-augustus-gene-240.37	WGD or Segmental
FaMYB1-Fve2	augustus_masked-Fvb2-2-processed-gene-3.19	WGD or Segmental
FaMYB2-Fve2	maker-Fvb2-2-augustus-gene-10.52	WGD or Segmental
FaMYB3-Fve2	maker-Fvb2-2-augustus-gene-16.46	WGD or Segmental
FaMYB4-Fve2	maker-Fvb2-2-snap-gene-17.60	WGD or Segmental
FaMYB5-Fve2	maker-Fvb2-2-augustus-gene-17.45	WGD or Segmental
FaMYB6-Fve2	maker-Fvb2-2-augustus-gene-17.54	WGD or Segmental
FaMYB7-Fve2	maker-Fvb2-2-augustus-gene-69.34	WGD or Segmental
FaMYB8-Fve2	maker-Fvb2-2-augustus-gene-115.38	WGD or Segmental
FaMYB9-Fve2	maker-Fvb2-2-augustus-gene-224.50	WGD or Segmental
FaMYB6-Fvi2	maker-Fvb2-3-augustus-gene-4.39	WGD or Segmental
FaMYB7-Fvi2	maker-Fvb2-3-augustus-gene-46.60	WGD or Segmental
FaMYB8-Fvi2	snap_masked-Fvb2-3-processed-gene-50.41	WGD or Segmental
FaMYB9-Fvi2	augustus_masked-Fvb2-3-processed-gene-55.18	WGD or Segmental
FaMYB10-Fvi2	augustus_masked-Fvb2-3-processed-gene-60.15	WGD or Segmental
FaMYB11-Fvi2	maker-Fvb2-3-augustus-gene-67.41	WGD or Segmental
FaMYB12-Fvi2	maker-Fvb2-3-augustus-gene-107.46	WGD or Segmental
FaMYB13-Fvi2	maker-Fvb2-3-augustus-gene-123.36	WGD or Segmental
FaMYB14-Fvi2	augustus_masked-Fvb2-3-processed-gene-197.3	WGD or Segmental
FaMYB15-Fvi2	maker-Fvb2-3-augustus-gene-229.23	WGD or Segmental
FaMYB1-Fii2	maker-Fvb2-4-augustus-gene-3.20	WGD or Segmental
FaMYB2-Fii2	snap_masked-Fvb2-4-processed-gene-29.20	WGD or Segmental
FaMYB4-Fii2	maker-Fvb2-4-augustus-gene-114.29	WGD or Segmental
FaMYB5-Fii2	maker-Fvb2-4-augustus-gene-162.48	WGD or Segmental
FaMYB6-Fii2	maker-Fvb2-4-augustus-gene-220.40	WGD or Segmental
FaMYB9-Fii2	maker-Fvb2-4-augustus-gene-220.53	WGD or Segmental
FaMYB10-Fii2	maker-Fvb2-4-augustus-gene-220.42	WGD or Segmental
FaMYB11-Fii2	maker-Fvb2-4-augustus-gene-226.61	WGD or Segmental
FaMYB12-Fii2	augustus_masked-Fvb2-4-processed-gene-232.2	WGD or Segmental
FaMYB13-Fii2	augustus_masked-Fvb2-4-processed-gene-237.4	WGD or Segmental
FaMYB14-Fii2	maker-Fvb2-4-augustus-gene-242.43	WGD or Segmental
FaMYB15-Fii2	augustus_masked-Fvb2-4-processed-gene-246.4	WGD or Segmental
FaMYB1-Fvi3	maker-Fvb3-1-augustus-gene-5.55	WGD or Segmental
FaMYB2-Fvi3	maker-Fvb3-1-snap-gene-25.55	WGD or Segmental
FaMYB3-Fvi3	augustus_masked-Fvb3-1-processed-gene-48.6	WGD or Segmental
FaMYB4-Fvi3	maker-Fvb3-1-augustus-gene-49.24	WGD or Segmental
FaMYB5-Fvi3	maker-Fvb3-1-augustus-gene-68.26	WGD or Segmental
FaMYB6-Fvi3	maker-Fvb3-1-augustus-gene-94.27	WGD or Segmental
FaMYB7-Fvi3	maker-Fvb3-1-augustus-gene-115.37	WGD or Segmental
FaMYB8-Fvi3	maker-Fvb3-1-augustus-gene-175.19	WGD or Segmental
FaMYB9-Fvi3	maker-Fvb3-1-augustus-gene-175.21	WGD or Segmental
FaMYB10-Fvi3	maker-Fvb3-1-augustus-gene-177.18	WGD or Segmental
FaMYB12-Fvi3	maker-Fvb3-1-augustus-gene-242.43	WGD or Segmental
FaMYB13-Fvi3	augustus_masked-Fvb3-1-processed-gene-247.7	WGD or Segmental
FaMYB14-Fvi3	maker-Fvb3-1-augustus-gene-300.33	WGD or Segmental
FaMYB15-Fvi3	maker-Fvb3-1-augustus-gene-301.32	WGD or Segmental
FaMYB1-Fii3	maker-Fvb3-2-augustus-gene-16.42	WGD or Segmental
FaMYB2-Fii3	maker-Fvb3-2-augustus-gene-16.53	WGD or Segmental
FaMYB3-Fii3	maker-Fvb3-2-snap-gene-71.38	WGD or Segmental
FaMYB4-Fii3	maker-Fvb3-2-augustus-gene-75.30	WGD or Segmental
FaMYB7-Fii3	maker-Fvb3-2-augustus-gene-194.29	WGD or Segmental
FaMYB8-Fii3	maker-Fvb3-2-augustus-gene-215.24	WGD or Segmental
FaMYB9-Fii3	maker-Fvb3-2-augustus-gene-245.22	WGD or Segmental
FaMYB10-Fii3	maker-Fvb3-2-augustus-gene-265.32	WGD or Segmental
FaMYB11-Fii3	maker-Fvb3-2-augustus-gene-266.25	WGD or Segmental
FaMYB12-Fii3	maker-Fvb3-2-augustus-gene-291.74	WGD or Segmental
FaMYB13-Fii3	maker-Fvb3-2-augustus-gene-308.46	WGD or Segmental
FaMYB1-Fni3	maker-Fvb3-3-augustus-gene-2.38	WGD or Segmental
FaMYB2-Fni3	maker-Fvb3-3-augustus-gene-3.48	WGD or Segmental
FaMYB3-Fni3	augustus_masked-Fvb3-3-processed-gene-58.6	WGD or Segmental
FaMYB4-Fni3	maker-Fvb3-3-augustus-gene-63.41	WGD or Segmental
FaMYB5-Fni3	maker-Fvb3-3-snap-gene-125.27	WGD or Segmental
FaMYB6-Fni3	maker-Fvb3-3-augustus-gene-172.25	WGD or Segmental
FaMYB7-Fni3	maker-Fvb3-3-augustus-gene-195.36	WGD or Segmental
FaMYB8-Fni3	maker-Fvb3-3-augustus-gene-227.19	WGD or Segmental
FaMYB9-Fni3	maker-Fvb3-3-augustus-gene-248.47	WGD or Segmental
FaMYB10-Fni3	maker-Fvb3-3-snap-gene-250.44	WGD or Segmental
FaMYB11-Fni3	maker-Fvb3-3-augustus-gene-272.43	WGD or Segmental
FaMYB12-Fni3	maker-Fvb3-3-augustus-gene-291.46	WGD or Segmental
FaMYB1-Fve3	maker-Fvb3-4-augustus-gene-7.32	WGD or Segmental
FaMYB2-Fve3	maker-Fvb3-4-augustus-gene-35.59	WGD or Segmental
FaMYB3-Fve3	augustus_masked-Fvb3-4-processed-gene-51.5	WGD or Segmental
FaMYB4-Fve3	maker-Fvb3-4-augustus-gene-52.52	WGD or Segmental
FaMYB5-Fve3	maker-Fvb3-4-augustus-gene-72.36	WGD or Segmental
FaMYB6-Fve3	maker-Fvb3-4-augustus-gene-99.12	WGD or Segmental
FaMYB7-Fve3	maker-Fvb3-4-augustus-gene-117.22	WGD or Segmental
FaMYB8-Fve3	maker-Fvb3-4-snap-gene-166.59	WGD or Segmental
FaMYB9-Fve3	maker-Fvb3-4-snap-gene-166.60	WGD or Segmental
FaMYB10-Fve3	maker-Fvb3-4-augustus-gene-226.36	WGD or Segmental
FaMYB11-Fve3	augustus_masked-Fvb3-4-processed-gene-231.15	WGD or Segmental
FaMYB12-Fve3	maker-Fvb3-4-augustus-gene-274.37	WGD or Segmental
FaMYB13-Fve3	maker-Fvb3-4-augustus-gene-275.46	WGD or Segmental
FaMYB1-Fvi4	maker-Fvb4-1-snap-gene-16.46	WGD or Segmental
FaMYB3-Fvi4	augustus_masked-Fvb4-1-processed-gene-34.0	WGD or Segmental
FaMYB4-Fvi4	augustus_masked-Fvb4-1-processed-gene-66.2	WGD or Segmental
FaMYB5-Fvi4	maker-Fvb4-1-augustus-gene-149.39	WGD or Segmental
FaMYB6-Fvi4	maker-Fvb4-1-augustus-gene-171.57	WGD or Segmental
FaMYB7-Fvi4	maker-Fvb4-1-augustus-gene-173.23	WGD or Segmental
FaMYB8-Fvi4	maker-Fvb4-1-snap-gene-176.47	WGD or Segmental
FaMYB9-Fvi4	maker-Fvb4-1-augustus-gene-179.26	WGD or Segmental
FaMYB1-Fni4	maker-Fvb4-2-snap-gene-1.65	WGD or Segmental
FaMYB2-Fni4	maker-Fvb4-2-augustus-gene-27.45	WGD or Segmental
FaMYB3-Fni4	maker-Fvb4-2-augustus-gene-30.51	WGD or Segmental
FaMYB4-Fni4	maker-Fvb4-2-augustus-gene-31.50	WGD or Segmental
FaMYB5-Fni4	maker-Fvb4-2-augustus-gene-52.40	WGD or Segmental
FaMYB6-Fni4	maker-Fvb4-2-augustus-gene-171.29	WGD or Segmental
FaMYB7-Fni4	maker-Fvb4-2-augustus-gene-219.27	WGD or Segmental
FaMYB8-Fni4	maker-Fvb4-2-snap-gene-241.40	WGD or Segmental
FaMYB2-Fve4	maker-Fvb4-3-snap-gene-30.76	WGD or Segmental
FaMYB3-Fve4	maker-Fvb4-3-augustus-gene-33.47	WGD or Segmental
FaMYB4-Fve4	maker-Fvb4-3-augustus-gene-33.46	WGD or Segmental
FaMYB5-Fve4	maker-Fvb4-3-augustus-gene-54.46	WGD or Segmental
FaMYB6-Fve4	maker-Fvb4-3-augustus-gene-81.47	WGD or Segmental
FaMYB7-Fve4	maker-Fvb4-3-augustus-gene-122.20	WGD or Segmental
FaMYB8-Fve4	maker-Fvb4-3-augustus-gene-251.15	WGD or Segmental
FaMYB9-Fve4	maker-Fvb4-3-augustus-gene-285.40	WGD or Segmental
FaMYB10-Fve4	maker-Fvb4-3-snap-gene-304.49	WGD or Segmental
FaMYB1-Fii4	maker-Fvb4-4-snap-gene-0.51	WGD or Segmental
FaMYB2-Fii4	augustus_masked-Fvb4-4-processed-gene-2.8	WGD or Segmental
FaMYB3-Fii4	maker-Fvb4-4-augustus-gene-26.27	WGD or Segmental
FaMYB4-Fii4	maker-Fvb4-4-snap-gene-30.59	WGD or Segmental
FaMYB5-Fii4	maker-Fvb4-4-augustus-gene-31.48	WGD or Segmental
FaMYB6-Fii4	maker-Fvb4-4-augustus-gene-33.53	WGD or Segmental
FaMYB7-Fii4	maker-Fvb4-4-augustus-gene-50.46	WGD or Segmental
FaMYB8-Fii4	maker-Fvb4-4-augustus-gene-89.27	WGD or Segmental
FaMYB9-Fii4	maker-Fvb4-4-snap-gene-209.15	WGD or Segmental
FaMYB1-Fve5	maker-Fvb5-1-augustus-gene-3.52	WGD or Segmental
FaMYB2-Fve5	snap_masked-Fvb5-1-processed-gene-10.43	WGD or Segmental
FaMYB3-Fve5	maker-Fvb5-1-snap-gene-17.64	WGD or Segmental
FaMYB4-Fve5	maker-Fvb5-1-augustus-gene-23.44	WGD or Segmental
FaMYB5-Fve5	maker-Fvb5-1-augustus-gene-24.36	WGD or Segmental
FaMYB6-Fve5	maker-Fvb5-1-augustus-gene-38.49	WGD or Segmental
FaMYB7-Fve5	maker-Fvb5-1-augustus-gene-41.61	WGD or Segmental
FaMYB8-Fve5	maker-Fvb5-1-snap-gene-58.65	WGD or Segmental
FaMYB9-Fve5	maker-Fvb5-1-augustus-gene-61.66	WGD or Segmental
FaMYB10-Fve5	maker-Fvb5-1-augustus-gene-64.45	WGD or Segmental
FaMYB11-Fve5	maker-Fvb5-1-augustus-gene-76.62	WGD or Segmental
FaMYB12-Fve5	maker-Fvb5-1-augustus-gene-80.42	WGD or Segmental
FaMYB13-Fve5	maker-Fvb5-1-augustus-gene-91.54	WGD or Segmental
FaMYB14-Fve5	maker-Fvb5-1-augustus-gene-93.38	WGD or Segmental
FaMYB15-Fve5	maker-Fvb5-1-snap-gene-94.77	WGD or Segmental
FaMYB16-Fve5	maker-Fvb5-1-snap-gene-98.55	WGD or Segmental
FaMYB17-Fve5	maker-Fvb5-1-augustus-gene-104.68	WGD or Segmental
FaMYB18-Fve5	maker-Fvb5-1-snap-gene-105.50	WGD or Segmental
FaMYB19-Fve5	maker-Fvb5-1-augustus-gene-114.37	WGD or Segmental
FaMYB20-Fve5	maker-Fvb5-1-augustus-gene-120.18	WGD or Segmental
FaMYB21-Fve5	maker-Fvb5-1-augustus-gene-144.41	WGD or Segmental
FaMYB22-Fve5	maker-Fvb5-1-augustus-gene-205.22	WGD or Segmental
FaMYB23-Fve5	maker-Fvb5-1-augustus-gene-245.45	WGD or Segmental
FaMYB24-Fve5	maker-Fvb5-1-snap-gene-263.42	WGD or Segmental
FaMYB1-Fvi5	maker-Fvb5-2-augustus-gene-2.42	WGD or Segmental
FaMYB2-Fvi5	maker-Fvb5-2-augustus-gene-9.53	WGD or Segmental
FaMYB3-Fvi5	maker-Fvb5-2-augustus-gene-16.38	WGD or Segmental
FaMYB5-Fvi5	maker-Fvb5-2-snap-gene-33.62	WGD or Segmental
FaMYB6-Fvi5	maker-Fvb5-2-augustus-gene-36.34	WGD or Segmental
FaMYB7-Fvi5	augustus_masked-Fvb5-2-processed-gene-65.3	WGD or Segmental
FaMYB8-Fvi5	maker-Fvb5-2-augustus-gene-68.50	WGD or Segmental
FaMYB9-Fvi5	maker-Fvb5-2-augustus-gene-71.36	WGD or Segmental
FaMYB10-Fvi5	maker-Fvb5-2-augustus-gene-81.43	WGD or Segmental
FaMYB11-Fvi5	maker-Fvb5-2-augustus-gene-83.26	WGD or Segmental
FaMYB12-Fvi5	maker-Fvb5-2-augustus-gene-84.39	WGD or Segmental
FaMYB13-Fvi5	maker-Fvb5-2-augustus-gene-89.27	WGD or Segmental
FaMYB14-Fvi5	maker-Fvb5-2-augustus-gene-96.46	WGD or Segmental
FaMYB15-Fvi5	maker-Fvb5-2-snap-gene-96.58	WGD or Segmental
FaMYB16-Fvi5	maker-Fvb5-2-augustus-gene-104.30	WGD or Segmental
FaMYB17-Fvi5	maker-Fvb5-2-augustus-gene-111.68	WGD or Segmental
FaMYB18-Fvi5	maker-Fvb5-2-augustus-gene-135.39	WGD or Segmental
FaMYB19-Fvi5	maker-Fvb5-2-augustus-gene-209.22	WGD or Segmental
FaMYB20-Fvi5	maker-Fvb5-2-snap-gene-213.44	WGD or Segmental
FaMYB1-Fii5	maker-Fvb5-3-augustus-gene-64.27	WGD or Segmental
FaMYB2-Fii5	maker-Fvb5-3-augustus-gene-98.30	WGD or Segmental
FaMYB3-Fii5	maker-Fvb5-3-augustus-gene-169.41	WGD or Segmental
FaMYB4-Fii5	maker-Fvb5-3-augustus-gene-177.37	WGD or Segmental
FaMYB5-Fii5	maker-Fvb5-3-augustus-gene-183.26	WGD or Segmental
FaMYB7-Fii5	maker-Fvb5-3-augustus-gene-184.39	WGD or Segmental
FaMYB8-Fii5	maker-Fvb5-3-augustus-gene-190.43	WGD or Segmental
FaMYB9-Fii5	maker-Fvb5-3-augustus-gene-195.39	WGD or Segmental
FaMYB10-Fii5	snap_masked-Fvb5-3-processed-gene-196.28	WGD or Segmental
FaMYB11-Fii5	maker-Fvb5-3-augustus-gene-199.38	WGD or Segmental
FaMYB13-Fii5	maker-Fvb5-3-augustus-gene-210.36	WGD or Segmental
FaMYB14-Fii5	maker-Fvb5-3-augustus-gene-213.48	WGD or Segmental
FaMYB15-Fii5	maker-Fvb5-3-augustus-gene-216.55	WGD or Segmental
FaMYB16-Fii5	maker-Fvb5-3-augustus-gene-242.43	WGD or Segmental
FaMYB17-Fii5	maker-Fvb5-3-augustus-gene-246.51	WGD or Segmental
FaMYB20-Fii5	maker-Fvb5-3-augustus-gene-271.47	WGD or Segmental
FaMYB1-Fni5	maker-Fvb5-4-augustus-gene-3.44	WGD or Segmental
FaMYB2-Fni5	maker-Fvb5-4-augustus-gene-9.51	WGD or Segmental
FaMYB5-Fni5	maker-Fvb5-4-augustus-gene-31.33	WGD or Segmental
FaMYB6-Fni5	maker-Fvb5-4-augustus-gene-34.29	WGD or Segmental
FaMYB7-Fni5	maker-Fvb5-4-augustus-gene-60.43	WGD or Segmental
FaMYB8-Fni5	maker-Fvb5-4-augustus-gene-63.45	WGD or Segmental
FaMYB9-Fni5	maker-Fvb5-4-augustus-gene-65.39	WGD or Segmental
FaMYB10-Fni5	snap_masked-Fvb5-4-processed-gene-70.21	WGD or Segmental
FaMYB11-Fni5	maker-Fvb5-4-augustus-gene-75.46	WGD or Segmental
FaMYB12-Fni5	maker-Fvb5-4-snap-gene-76.30	WGD or Segmental
FaMYB13-Fni5	maker-Fvb5-4-augustus-gene-82.30	WGD or Segmental
FaMYB14-Fni5	maker-Fvb5-4-augustus-gene-90.34	WGD or Segmental
FaMYB15-Fni5	maker-Fvb5-4-augustus-gene-162.30	WGD or Segmental
FaMYB17-Fni5	maker-Fvb5-4-augustus-gene-197.23	WGD or Segmental
FaMYB19-Fni5	maker-Fvb5-4-snap-gene-250.39	WGD or Segmental
FaMYB1-Fve6	maker-Fvb6-1-snap-gene-22.56	WGD or Segmental
FaMYB2-Fve6	maker-Fvb6-1-augustus-gene-22.37	WGD or Segmental
FaMYB3-Fve6	maker-Fvb6-1-augustus-gene-31.53	WGD or Segmental
FaMYB4-Fve6	maker-Fvb6-1-augustus-gene-35.49	WGD or Segmental
FaMYB5-Fve6	maker-Fvb6-1-augustus-gene-38.54	WGD or Segmental
FaMYB6-Fve6	maker-Fvb6-1-snap-gene-45.64	WGD or Segmental
FaMYB7-Fve6	augustus_masked-Fvb6-1-processed-gene-51.7	WGD or Segmental
FaMYB8-Fve6	maker-Fvb6-1-augustus-gene-57.55	WGD or Segmental
FaMYB11-Fve6	maker-Fvb6-1-augustus-gene-63.46	WGD or Segmental
FaMYB12-Fve6	maker-Fvb6-1-augustus-gene-88.53	WGD or Segmental
FaMYB13-Fve6	maker-Fvb6-1-augustus-gene-119.39	WGD or Segmental
FaMYB14-Fve6	maker-Fvb6-1-snap-gene-120.59	WGD or Segmental
FaMYB16-Fve6	augustus_masked-Fvb6-1-processed-gene-125.5	WGD or Segmental
FaMYB17-Fve6	maker-Fvb6-1-augustus-gene-250.30	WGD or Segmental
FaMYB18-Fve6	maker-Fvb6-1-augustus-gene-251.32	WGD or Segmental
FaMYB19-Fve6	maker-Fvb6-1-snap-gene-270.49	WGD or Segmental
FaMYB20-Fve6	maker-Fvb6-1-augustus-gene-270.41	WGD or Segmental
FaMYB21-Fve6	maker-Fvb6-1-augustus-gene-277.42	WGD or Segmental
FaMYB22-Fve6	maker-Fvb6-1-augustus-gene-281.22	WGD or Segmental
FaMYB23-Fve6	maker-Fvb6-1-augustus-gene-291.27	WGD or Segmental
FaMYB24-Fve6	maker-Fvb6-1-augustus-gene-350.42	WGD or Segmental
FaMYB25-Fve6	maker-Fvb6-1-snap-gene-359.84	WGD or Segmental
FaMYB1-Fni6	maker-Fvb6-2-augustus-gene-24.25	WGD or Segmental
FaMYB2-Fni6	maker-Fvb6-2-augustus-gene-24.28	WGD or Segmental
FaMYB3-Fni6	maker-Fvb6-2-snap-gene-169.46	WGD or Segmental
FaMYB4-Fni6	maker-Fvb6-2-augustus-gene-170.32	WGD or Segmental
FaMYB5-Fni6	snap_masked-Fvb6-2-processed-gene-192.25	WGD or Segmental
FaMYB6-Fni6	maker-Fvb6-2-augustus-gene-192.47	WGD or Segmental
FaMYB7-Fni6	maker-Fvb6-2-augustus-gene-201.48	WGD or Segmental
FaMYB8-Fni6	maker-Fvb6-2-augustus-gene-203.32	WGD or Segmental
FaMYB9-Fni6	maker-Fvb6-2-augustus-gene-226.29	WGD or Segmental
FaMYB10-Fni6	maker-Fvb6-2-snap-gene-261.60	WGD or Segmental
FaMYB11-Fni6	maker-Fvb6-2-augustus-gene-266.40	WGD or Segmental
FaMYB12-Fni6	maker-Fvb6-2-augustus-gene-288.46	WGD or Segmental
FaMYB13-Fni6	maker-Fvb6-2-snap-gene-289.57	WGD or Segmental
FaMYB15-Fni6	maker-Fvb6-2-augustus-gene-300.44	WGD or Segmental
FaMYB16-Fni6	maker-Fvb6-2-augustus-gene-304.49	WGD or Segmental
FaMYB17-Fni6	maker-Fvb6-2-augustus-gene-306.44	WGD or Segmental
FaMYB18-Fni6	snap_masked-Fvb6-2-processed-gene-314.18	WGD or Segmental
FaMYB19-Fni6	maker-Fvb6-2-augustus-gene-326.42	WGD or Segmental
FaMYB20-Fni6	maker-Fvb6-2-snap-gene-326.62	WGD or Segmental
FaMYB21-Fni6	maker-Fvb6-2-augustus-gene-333.37	WGD or Segmental
FaMYB1-Fii6	maker-Fvb6-3-snap-gene-18.77	WGD or Segmental
FaMYB2-Fii6	maker-Fvb6-3-augustus-gene-19.31	WGD or Segmental
FaMYB3-Fii6	maker-Fvb6-3-augustus-gene-25.42	WGD or Segmental
FaMYB4-Fii6	maker-Fvb6-3-augustus-gene-29.51	WGD or Segmental
FaMYB5-Fii6	maker-Fvb6-3-augustus-gene-32.53	WGD or Segmental
FaMYB6-Fii6	snap_masked-Fvb6-3-processed-gene-40.12	WGD or Segmental
FaMYB7-Fii6	augustus_masked-Fvb6-3-processed-gene-46.11	WGD or Segmental
FaMYB8-Fii6	maker-Fvb6-3-snap-gene-50.56	WGD or Segmental
FaMYB9-Fii6	maker-Fvb6-3-augustus-gene-58.39	WGD or Segmental
FaMYB10-Fii6	maker-Fvb6-3-augustus-gene-114.31	WGD or Segmental
FaMYB11-Fii6	maker-Fvb6-3-snap-gene-114.45	WGD or Segmental
FaMYB12-Fii6	maker-Fvb6-3-augustus-gene-303.38	WGD or Segmental
FaMYB13-Fii6	maker-Fvb6-3-augustus-gene-312.48	WGD or Segmental
FaMYB14-Fii6	maker-Fvb6-3-snap-gene-314.25	WGD or Segmental
FaMYB15-Fii6	maker-Fvb6-3-augustus-gene-332.35	WGD or Segmental
FaMYB16-Fii6	augustus_masked-Fvb6-3-processed-gene-332.12	WGD or Segmental
FaMYB17-Fii6	maker-Fvb6-3-snap-gene-342.66	WGD or Segmental
FaMYB18-Fii6	maker-Fvb6-3-augustus-gene-345.24	WGD or Segmental
FaMYB19-Fii6	maker-Fvb6-3-augustus-gene-368.29	WGD or Segmental
FaMYB20-Fii6	maker-Fvb6-3-snap-gene-394.78	WGD or Segmental
FaMYB21-Fii6	maker-Fvb6-3-snap-gene-398.56	WGD or Segmental
FaMYB22-Fii6	maker-Fvb6-3-snap-gene-420.50	WGD or Segmental
FaMYB23-Fii6	maker-Fvb6-3-snap-gene-424.65	WGD or Segmental
FaMYB1-Fvi6	maker-Fvb6-4-augustus-gene-0.45	WGD or Segmental
FaMYB2-Fvi6	maker-Fvb6-4-augustus-gene-6.44	WGD or Segmental
FaMYB3-Fvi6	maker-Fvb6-4-snap-gene-7.32	WGD or Segmental
FaMYB5-Fvi6	maker-Fvb6-4-augustus-gene-28.64	WGD or Segmental
FaMYB6-Fvi6	maker-Fvb6-4-snap-gene-32.74	WGD or Segmental
FaMYB7-Fvi6	maker-Fvb6-4-augustus-gene-61.25	WGD or Segmental
FaMYB8-Fvi6	maker-Fvb6-4-augustus-gene-83.34	WGD or Segmental
FaMYB9-Fvi6	maker-Fvb6-4-augustus-gene-87.37	WGD or Segmental
FaMYB10-Fvi6	snap_masked-Fvb6-4-processed-gene-96.17	WGD or Segmental
FaMYB11-Fvi6	maker-Fvb6-4-augustus-gene-97.37	WGD or Segmental
FaMYB12-Fvi6	maker-Fvb6-4-snap-gene-118.41	WGD or Segmental
FaMYB15-Fvi6	maker-Fvb6-4-augustus-gene-311.37	WGD or Segmental
FaMYB18-Fvi6	snap_masked-Fvb6-4-processed-gene-325.24	WGD or Segmental
FaMYB19-Fvi6	maker-Fvb6-4-augustus-gene-330.51	WGD or Segmental
FaMYB20-Fvi6	maker-Fvb6-4-augustus-gene-336.48	WGD or Segmental
FaMYB21-Fvi6	maker-Fvb6-4-augustus-gene-337.23	WGD or Segmental
FaMYB1-Fni7	maker-Fvb7-1-augustus-gene-5.21	WGD or Segmental
FaMYB2-Fni7	maker-Fvb7-1-augustus-gene-39.30	WGD or Segmental
FaMYB3-Fni7	maker-Fvb7-1-augustus-gene-61.24	WGD or Segmental
FaMYB4-Fni7	maker-Fvb7-1-augustus-gene-90.47	WGD or Segmental
FaMYB5-Fni7	maker-Fvb7-1-snap-gene-120.69	WGD or Segmental
FaMYB6-Fni7	maker-Fvb7-1-augustus-gene-135.26	WGD or Segmental
FaMYB7-Fni7	augustus_masked-Fvb7-1-processed-gene-167.13	WGD or Segmental
FaMYB8-Fni7	maker-Fvb7-1-augustus-gene-169.40	WGD or Segmental
FaMYB9-Fni7	maker-Fvb7-1-augustus-gene-204.36	WGD or Segmental
FaMYB10-Fni7	maker-Fvb7-1-augustus-gene-223.29	WGD or Segmental
FaMYB11-Fni7	snap_masked-Fvb7-1-processed-gene-240.25	WGD or Segmental
FaMYB12-Fni7	maker-Fvb7-1-augustus-gene-256.49	WGD or Segmental
FaMYB13-Fni7	augustus_masked-Fvb7-1-processed-gene-261.10	WGD or Segmental
FaMYB14-Fni7	maker-Fvb7-1-augustus-gene-278.63	WGD or Segmental
FaMYB15-Fni7	maker-Fvb7-1-augustus-gene-285.46	WGD or Segmental
FaMYB1-Fve7	maker-Fvb7-2-augustus-gene-9.35	WGD or Segmental
FaMYB2-Fve7	augustus_masked-Fvb7-2-processed-gene-41.1	WGD or Segmental
FaMYB3-Fve7	maker-Fvb7-2-snap-gene-43.44	WGD or Segmental
FaMYB4-Fve7	maker-Fvb7-2-augustus-gene-57.32	WGD or Segmental
FaMYB5-Fve7	maker-Fvb7-2-augustus-gene-84.40	WGD or Segmental
FaMYB6-Fve7	maker-Fvb7-2-snap-gene-112.50	WGD or Segmental
FaMYB7-Fve7	maker-Fvb7-2-snap-gene-132.73	WGD or Segmental
FaMYB9-Fve7	maker-Fvb7-2-augustus-gene-176.52	WGD or Segmental
FaMYB10-Fve7	maker-Fvb7-2-augustus-gene-178.48	WGD or Segmental
FaMYB11-Fve7	maker-Fvb7-2-snap-gene-198.55	WGD or Segmental
FaMYB13-Fve7	maker-Fvb7-2-augustus-gene-234.55	WGD or Segmental
FaMYB14-Fve7	maker-Fvb7-2-augustus-gene-237.50	WGD or Segmental
FaMYB16-Fve7	augustus_masked-Fvb7-2-processed-gene-244.7	WGD or Segmental
FaMYB17-Fve7	augustus_masked-Fvb7-2-processed-gene-266.0	WGD or Segmental
FaMYB18-Fve7	maker-Fvb7-2-augustus-gene-274.59	WGD or Segmental
FaMYB19-Fve7	maker-Fvb7-2-augustus-gene-303.58	WGD or Segmental
FaMYB20-Fve7	maker-Fvb7-2-augustus-gene-311.58	WGD or Segmental
FaMYB1-Fii7	maker-Fvb7-3-augustus-gene-4.77	WGD or Segmental
FaMYB2-Fii7	snap_masked-Fvb7-3-processed-gene-13.44	WGD or Segmental
FaMYB3-Fii7	maker-Fvb7-3-augustus-gene-32.69	WGD or Segmental
FaMYB4-Fii7	maker-Fvb7-3-augustus-gene-41.47	WGD or Segmental
FaMYB5-Fii7	snap_masked-Fvb7-3-processed-gene-59.18	WGD or Segmental
FaMYB7-Fii7	maker-Fvb7-3-augustus-gene-66.59	WGD or Segmental
FaMYB8-Fii7	maker-Fvb7-3-augustus-gene-83.44	WGD or Segmental
FaMYB9-Fii7	maker-Fvb7-3-augustus-gene-100.31	WGD or Segmental
FaMYB10-Fii7	maker-Fvb7-3-augustus-gene-120.62	WGD or Segmental
FaMYB11-Fii7	maker-Fvb7-3-snap-gene-122.49	WGD or Segmental
FaMYB12-Fii7	maker-Fvb7-3-augustus-gene-152.46	WGD or Segmental
FaMYB13-Fii7	maker-Fvb7-3-augustus-gene-180.45	WGD or Segmental
FaMYB14-Fii7	maker-Fvb7-3-augustus-gene-199.39	WGD or Segmental
FaMYB15-Fii7	maker-Fvb7-3-augustus-gene-240.25	WGD or Segmental
FaMYB1-Fvi7	augustus_masked-Fvb7-4-processed-gene-1.8	WGD or Segmental
FaMYB2-Fvi7	maker-Fvb7-4-augustus-gene-23.62	WGD or Segmental
FaMYB3-Fvi7	maker-Fvb7-4-augustus-gene-32.57	WGD or Segmental
FaMYB4-Fvi7	augustus_masked-Fvb7-4-processed-gene-45.7	WGD or Segmental
FaMYB6-Fvi7	maker-Fvb7-4-augustus-gene-51.25	WGD or Segmental
FaMYB7-Fvi7	maker-Fvb7-4-augustus-gene-79.33	WGD or Segmental
FaMYB8-Fvi7	maker-Fvb7-4-augustus-gene-95.37	WGD or Segmental
FaMYB9-Fvi7	maker-Fvb7-4-snap-gene-117.54	WGD or Segmental
FaMYB10-Fvi7	maker-Fvb7-4-augustus-gene-147.29	WGD or Segmental
FaMYB11-Fvi7	augustus_masked-Fvb7-4-processed-gene-169.8	WGD or Segmental
FaMYB12-Fvi7	maker-Fvb7-4-augustus-gene-186.34	WGD or Segmental
FaMYB13-Fvi7	maker-Fvb7-4-augustus-gene-216.47	WGD or Segmental
	maker-Fvb1-2-snap-gene-157.16	Proximal
	maker-Fvb1-4-snap-gene-126.54	WGD or Segmental
	snap_masked-Fvb4-3-processed-gene-0.9	WGD or Segmental
	maker-Fvb7-1-augustus-gene-287.55	Dispersed
	maker-Fvb7-2-augustus-gene-146.36	WGD or Segmental
	maker-Fvb7-2-augustus-gene-214.36	WGD or Segmental
	maker-Fvb7-2-augustus-gene-239.43	WGD or Segmental
	maker-Fvb7-3-augustus-gene-66.55	WGD or Segmental
	maker-Fvb7-4-augustus-gene-50.51	WGD or Segmental
	maker-Fvb1-1-snap-gene-0.15	Dispersed
	maker-Fvb1-1-augustus-gene-0.13	Dispersed
	maker-Fvb1-1-snap-gene-0.18	Dispersed
	snap_masked-Fvb1-1-processed-gene-0.6	Singleton	# Singleton means that the gene is single-copy, which should not be the type of members of gene families.
	augustus_masked-Fvb1-1-processed-gene-0.4	Dispersed
	maker-Fvb1-1-snap-gene-0.16	Dispersed
	maker-Fvb1-1-augustus-gene-3.19	WGD or Segmental
	maker-Fvb1-1-snap-gene-3.20	Singleton
	augustus_masked-Fvb1-1-processed-gene-3.0	Dispersed
	maker-Fvb1-1-augustus-gene-3.17	WGD or Segmental
	maker-Fvb1-1-snap-gene-3.24	Dispersed
	maker-Fvb1-1-snap-gene-3.26	Singleton
	augustus_masked-Fvb1-1-processed-gene-3.8	Dispersed
	maker-Fvb1-1-augustus-gene-3.18	WGD or Segmental
	maker-Fvb1-1-augustus-gene-4.22	WGD or Segmental
	maker-Fvb1-1-augustus-gene-4.23	WGD or Segmental
	snap_masked-Fvb1-1-processed-gene-4.8	WGD or Segmental
	snap_masked-Fvb1-1-processed-gene-4.10	Singleton
	augustus_masked-Fvb1-1-processed-gene-4.1	Singleton
	maker-Fvb1-1-snap-gene-4.25	Singleton
	augustus_masked-Fvb1-1-processed-gene-4.3	Singleton
	maker-Fvb1-1-snap-gene-4.29	Singleton
	maker-Fvb1-1-augustus-gene-5.10	WGD or Segmental
	maker-Fvb1-1-augustus-gene-5.11	WGD or Segmental
	snap_masked-Fvb1-1-processed-gene-5.7	WGD or Segmental
	snap_masked-Fvb1-1-processed-gene-6.4	WGD or Segmental
	maker-Fvb1-1-augustus-gene-6.12	Dispersed
	maker-Fvb1-1-augustus-gene-6.15	WGD or Segmental
	snap_masked-Fvb1-1-processed-gene-6.11	WGD or Segmental
	maker-Fvb1-1-snap-gene-6.19	WGD or Segmental
	maker-Fvb1-1-augustus-gene-6.14	Dispersed
	maker-Fvb1-1-snap-gene-7.16	WGD or Segmental
	maker-Fvb1-1-snap-gene-7.17	Dispersed
	snap_masked-Fvb1-1-processed-gene-7.12	WGD or Segmental
	maker-Fvb1-1-augustus-gene-7.15	WGD or Segmental
	snap_masked-Fvb1-1-processed-gene-8.8	Dispersed
	maker-Fvb1-1-augustus-gene-8.23	Proximal
	snap_masked-Fvb1-1-processed-gene-8.11	Proximal
	snap_masked-Fvb1-1-processed-gene-8.16	Singleton
	snap_masked-Fvb1-1-processed-gene-8.17	WGD or Segmental
	snap_masked-Fvb1-1-processed-gene-8.12	Singleton
	snap_masked-Fvb1-1-processed-gene-8.13	Singleton
	maker-Fvb1-1-augustus-gene-8.24	WGD or Segmental
	maker-Fvb1-1-snap-gene-8.34	Singleton
	maker-Fvb1-1-augustus-gene-8.28	WGD or Segmental
	maker-Fvb1-1-augustus-gene-9.27	WGD or Segmental
	maker-Fvb1-1-augustus-gene-9.29	WGD or Segmental
	maker-Fvb1-1-augustus-gene-9.28	WGD or Segmental
	maker-Fvb1-1-augustus-gene-9.30	WGD or Segmental
	maker-Fvb1-1-snap-gene-9.37	WGD or Segmental
	snap_masked-Fvb1-1-processed-gene-9.19	Proximal
	maker-Fvb1-1-augustus-gene-9.33	Singleton
	maker-Fvb1-1-snap-gene-9.39	Dispersed
	maker-Fvb1-1-augustus-gene-10.22	WGD or Segmental
	maker-Fvb1-1-snap-gene-10.29	Dispersed
	snap_masked-Fvb1-1-processed-gene-10.9	Proximal
	maker-Fvb1-1-snap-gene-10.30	WGD or Segmental
	snap_masked-Fvb1-1-processed-gene-10.17	WGD or Segmental
	maker-Fvb1-1-snap-gene-10.32	Dispersed
	maker-Fvb1-1-snap-gene-10.33	WGD or Segmental
	snap_masked-Fvb1-1-processed-gene-10.19	WGD or Segmental
	augustus_masked-Fvb1-1-processed-gene-10.6	WGD or Segmental
	snap_masked-Fvb1-1-processed-gene-10.14	Singleton
	maker-Fvb1-1-snap-gene-10.28	WGD or Segmental
	augustus_masked-Fvb1-1-processed-gene-11.0	Dispersed
	maker-Fvb1-1-snap-gene-11.29	WGD or Segmental
	maker-Fvb1-1-snap-gene-11.30	WGD or Segmental
	snap_masked-Fvb1-1-processed-gene-11.14	WGD or Segmental
	snap_masked-Fvb1-1-processed-gene-11.20	Singleton
	maker-Fvb1-1-augustus-gene-11.25	WGD or Segmental
	maker-Fvb1-1-augustus-gene-11.26	WGD or Segmental
	maker-Fvb1-1-augustus-gene-11.28	WGD or Segmental
	snap_masked-Fvb1-1-processed-gene-11.17	Singleton
	snap_masked-Fvb1-1-processed-gene-11.21	WGD or Segmental
	maker-Fvb1-1-augustus-gene-12.25	WGD or Segmental
	maker-Fvb1-1-augustus-gene-12.27	WGD or Segmental
	maker-Fvb1-1-snap-gene-12.41	WGD or Segmental
	snap_masked-Fvb1-1-processed-gene-12.19	WGD or Segmental
	maker-Fvb1-1-snap-gene-12.43	WGD or Segmental
	snap_masked-Fvb1-1-processed-gene-12.20	WGD or Segmental
	snap_masked-Fvb1-1-processed-gene-12.21	Singleton
	maker-Fvb1-1-snap-gene-13.37	WGD or Segmental
	maker-Fvb1-1-augustus-gene-13.31	WGD or Segmental
	maker-Fvb1-1-augustus-gene-13.34	WGD or Segmental
	maker-Fvb1-1-augustus-gene-13.35	Dispersed
	snap_masked-Fvb1-1-processed-gene-13.15	Dispersed
	snap_masked-Fvb1-1-processed-gene-13.18	WGD or Segmental
	augustus_masked-Fvb1-1-processed-gene-13.6	WGD or Segmental
	maker-Fvb1-1-snap-gene-13.41	WGD or Segmental
	snap_masked-Fvb1-1-processed-gene-13.22	Singleton
	snap_masked-Fvb1-1-processed-gene-13.23	Singleton
	maker-Fvb1-1-snap-gene-13.47	Singleton
	maker-Fvb1-1-snap-gene-14.42	WGD or Segmental
	augustus_masked-Fvb1-1-processed-gene-14.0	WGD or Segmental
	snap_masked-Fvb1-1-processed-gene-14.13	Singleton
	snap_masked-Fvb1-1-processed-gene-14.14	Dispersed
	augustus_masked-Fvb1-1-processed-gene-14.1	WGD or Segmental
	maker-Fvb1-1-snap-gene-14.37	WGD or Segmental
	maker-Fvb1-1-snap-gene-14.38	WGD or Segmental
	maker-Fvb1-1-augustus-gene-14.29	WGD or Segmental
	maker-Fvb1-1-augustus-gene-14.34	WGD or Segmental
	maker-Fvb1-1-snap-gene-14.40	WGD or Segmental
	snap_masked-Fvb1-1-processed-gene-14.24	Dispersed
	maker-Fvb1-1-augustus-gene-14.35	Proximal
	augustus_masked-Fvb1-1-processed-gene-15.2	WGD or Segmental
	maker-Fvb1-1-snap-gene-15.15	WGD or Segmental
	snap_masked-Fvb1-1-processed-gene-15.6	WGD or Segmental
	maker-Fvb1-1-augustus-gene-15.12	WGD or Segmental
	maker-Fvb1-1-snap-gene-16.31	WGD or Segmental
	snap_masked-Fvb1-1-processed-gene-16.13	Dispersed
	augustus_masked-Fvb1-1-processed-gene-16.3	WGD or Segmental
	maker-Fvb1-1-augustus-gene-16.28	WGD or Segmental
	maker-Fvb1-1-snap-gene-16.36	WGD or Segmental
	maker-Fvb1-1-augustus-gene-16.30	Dispersed
	maker-Fvb1-1-augustus-gene-17.20	WGD or Segmental
	maker-Fvb1-1-snap-gene-17.22	WGD or Segmental
	maker-Fvb1-1-snap-gene-17.23	WGD or Segmental
	snap_masked-Fvb1-1-processed-gene-17.10	WGD or Segmental
	augustus_masked-Fvb1-1-processed-gene-17.4	Dispersed
	maker-Fvb1-1-augustus-gene-17.19	WGD or Segmental
	snap_masked-Fvb1-1-processed-gene-18.4	Singleton
	augustus_masked-Fvb1-1-processed-gene-18.1	WGD or Segmental
	maker-Fvb1-1-augustus-gene-18.10	WGD or Segmental
	maker-Fvb1-1-snap-gene-18.13	Singleton
	maker-Fvb1-1-augustus-gene-18.11	WGD or Segmental
	maker-Fvb1-1-augustus-gene-19.21	Dispersed
	maker-Fvb1-1-snap-gene-19.30	Dispersed
	maker-Fvb1-1-augustus-gene-19.26	WGD or Segmental
	maker-Fvb1-1-augustus-gene-19.23	WGD or Segmental
	maker-Fvb1-1-snap-gene-19.32	WGD or Segmental
	maker-Fvb1-1-augustus-gene-19.27	WGD or Segmental
	maker-Fvb1-1-augustus-gene-19.28	WGD or Segmental
	maker-Fvb1-1-snap-gene-19.33	WGD or Segmental
	snap_masked-Fvb1-1-processed-gene-20.5	Singleton
	maker-Fvb1-1-snap-gene-20.7	Singleton
	maker-Fvb1-1-augustus-gene-21.17	WGD or Segmental
	augustus_masked-Fvb1-1-processed-gene-21.1	WGD or Segmental
	augustus_masked-Fvb1-1-processed-gene-21.6	Dispersed
	maker-Fvb1-1-snap-gene-21.22	WGD or Segmental
	maker-Fvb1-1-snap-gene-21.23	Tandem
	maker-Fvb1-1-snap-gene-21.25	WGD or Segmental
	snap_masked-Fvb1-1-processed-gene-21.14	WGD or Segmental
	augustus_masked-Fvb1-1-processed-gene-21.5	Dispersed
	augustus_masked-Fvb1-1-processed-gene-21.8	Singleton
	maker-Fvb1-1-snap-gene-22.43	WGD or Segmental
	snap_masked-Fvb1-1-processed-gene-22.12	WGD or Segmental
	snap_masked-Fvb1-1-processed-gene-22.14	WGD or Segmental
	maker-Fvb1-1-snap-gene-22.41	WGD or Segmental
	maker-Fvb1-1-snap-gene-22.45	WGD or Segmental
	snap_masked-Fvb1-1-processed-gene-22.15	Singleton
	maker-Fvb1-1-augustus-gene-22.31	WGD or Segmental
	maker-Fvb1-1-snap-gene-22.47	WGD or Segmental
	snap_masked-Fvb1-1-processed-gene-22.22	Dispersed
	snap_masked-Fvb1-1-processed-gene-22.24	WGD or Segmental
	augustus_masked-Fvb1-1-processed-gene-23.4	Dispersed
	maker-Fvb1-1-snap-gene-23.29	WGD or Segmental
	maker-Fvb1-1-augustus-gene-23.25	WGD or Segmental
	maker-Fvb1-1-snap-gene-23.37	WGD or Segmental
	snap_masked-Fvb1-1-processed-gene-23.12	Dispersed
	augustus_masked-Fvb1-1-processed-gene-23.6	Dispersed
	maker-Fvb1-1-augustus-gene-23.26	WGD or Segmental
	augustus_masked-Fvb1-1-processed-gene-24.0	WGD or Segmental
	augustus_masked-Fvb1-1-processed-gene-24.1	Dispersed
	maker-Fvb1-1-augustus-gene-24.20	Dispersed
	augustus_masked-Fvb1-1-processed-gene-24.6	WGD or Segmental
	snap_masked-Fvb1-1-processed-gene-24.13	WGD or Segmental
	augustus_masked-Fvb1-1-processed-gene-25.0	WGD or Segmental
	snap_masked-Fvb1-1-processed-gene-25.7	Dispersed
	maker-Fvb1-1-augustus-gene-25.12	WGD or Segmental
	augustus_masked-Fvb1-1-processed-gene-25.2	Dispersed
	snap_masked-Fvb1-1-processed-gene-25.11	Dispersed
	maker-Fvb1-1-augustus-gene-26.11	WGD or Segmental
	maker-Fvb1-1-snap-gene-26.17	Dispersed
	augustus_masked-Fvb1-1-processed-gene-26.1	Dispersed
	maker-Fvb1-1-snap-gene-26.16	WGD or Segmental
	augustus_masked-Fvb1-1-processed-gene-27.6	WGD or Segmental
	maker-Fvb1-1-snap-gene-27.28	WGD or Segmental
	snap_masked-Fvb1-1-processed-gene-27.12	Dispersed
	snap_masked-Fvb1-1-processed-gene-27.14	Singleton
	maker-Fvb1-1-snap-gene-27.26	Singleton
	maker-Fvb1-1-augustus-gene-27.22	WGD or Segmental
	maker-Fvb1-1-snap-gene-28.26	Dispersed
	maker-Fvb1-1-snap-gene-28.30	WGD or Segmental
	augustus_masked-Fvb1-1-processed-gene-28.6	WGD or Segmental
	augustus_masked-Fvb1-1-processed-gene-28.7	Dispersed
	snap_masked-Fvb1-1-processed-gene-28.12	WGD or Segmental
	maker-Fvb1-1-augustus-gene-28.25	WGD or Segmental
	maker-Fvb1-1-snap-gene-28.28	Dispersed
	maker-Fvb1-1-snap-gene-28.29	Tandem
	maker-Fvb1-1-snap-gene-29.21	Tandem
	maker-Fvb1-1-snap-gene-29.22	WGD or Segmental
	maker-Fvb1-1-snap-gene-29.23	Dispersed
	augustus_masked-Fvb1-1-processed-gene-29.6	WGD or Segmental
	snap_masked-Fvb1-1-processed-gene-29.10	Singleton
	augustus_masked-Fvb1-1-processed-gene-29.2	WGD or Segmental
	snap_masked-Fvb1-1-processed-gene-29.13	Singleton
	augustus_masked-Fvb1-1-processed-gene-29.4	Singleton
	snap_masked-Fvb1-1-processed-gene-29.15	WGD or Segmental
	augustus_masked-Fvb1-1-processed-gene-30.0	Dispersed
	maker-Fvb1-1-snap-gene-30.14	WGD or Segmental
	maker-Fvb1-1-snap-gene-30.16	Singleton
	maker-Fvb1-1-snap-gene-30.17	WGD or Segmental
	augustus_masked-Fvb1-1-processed-gene-30.2	WGD or Segmental
	maker-Fvb1-1-augustus-gene-30.13	Proximal
	snap_masked-Fvb1-1-processed-gene-30.6	Singleton
	maker-Fvb1-1-snap-gene-31.22	Singleton
	maker-Fvb1-1-snap-gene-31.24	Singleton
	maker-Fvb1-1-snap-gene-31.31	Singleton
	maker-Fvb1-1-augustus-gene-31.20	WGD or Segmental
	maker-Fvb1-1-snap-gene-31.26	Dispersed
	maker-Fvb1-1-snap-gene-31.27	Dispersed
	snap_masked-Fvb1-1-processed-gene-31.16	WGD or Segmental
	maker-Fvb1-1-snap-gene-31.34	WGD or Segmental
	augustus_masked-Fvb1-1-processed-gene-31.7	Dispersed
	augustus_masked-Fvb1-1-processed-gene-31.8	WGD or Segmental
	maker-Fvb1-1-snap-gene-32.31	WGD or Segmental
	maker-Fvb1-1-augustus-gene-32.21	WGD or Segmental
	maker-Fvb1-1-augustus-gene-32.24	WGD or Segmental
	maker-Fvb1-1-snap-gene-32.33	Singleton
	augustus_masked-Fvb1-1-processed-gene-32.7	Singleton
	maker-Fvb1-1-augustus-gene-32.22	WGD or Segmental
	augustus_masked-Fvb1-1-processed-gene-33.1	Dispersed
	maker-Fvb1-1-snap-gene-33.18	Dispersed
	maker-Fvb1-1-snap-gene-33.22	Singleton
	maker-Fvb1-1-augustus-gene-33.16	WGD or Segmental
	snap_masked-Fvb1-1-processed-gene-33.12	Dispersed
	maker-Fvb1-1-snap-gene-33.23	Dispersed
	maker-Fvb1-1-snap-gene-33.21	Singleton
	maker-Fvb1-1-snap-gene-34.9	Dispersed
	maker-Fvb1-1-snap-gene-34.10	Dispersed
	maker-Fvb1-1-snap-gene-34.11	Singleton
	maker-Fvb1-1-snap-gene-35.13	WGD or Segmental
	maker-Fvb1-1-augustus-gene-35.12	WGD or Segmental
	augustus_masked-Fvb1-1-processed-gene-35.3	Dispersed
	maker-Fvb1-1-augustus-gene-36.14	Singleton
	snap_masked-Fvb1-1-processed-gene-36.8	Singleton
	maker-Fvb1-1-snap-gene-36.17	Dispersed
	augustus_masked-Fvb1-1-processed-gene-36.5	Dispersed
	maker-Fvb1-1-augustus-gene-36.15	Dispersed
	maker-Fvb1-1-snap-gene-37.25	Dispersed
	snap_masked-Fvb1-1-processed-gene-37.12	Dispersed
	maker-Fvb1-1-snap-gene-37.24	Singleton
	maker-Fvb1-1-snap-gene-37.27	Singleton
	maker-Fvb1-1-snap-gene-37.28	Singleton
	augustus_masked-Fvb1-1-processed-gene-37.8	Dispersed
	maker-Fvb1-1-snap-gene-37.29	Singleton
	maker-Fvb1-1-snap-gene-37.30	Singleton
	maker-Fvb1-1-snap-gene-37.31	Singleton
	maker-Fvb1-1-snap-gene-37.32	Singleton
	maker-Fvb1-1-snap-gene-37.33	Singleton
	snap_masked-Fvb1-1-processed-gene-37.19	Dispersed
	augustus_masked-Fvb1-1-processed-gene-38.0	Singleton
	maker-Fvb1-1-snap-gene-38.35	WGD or Segmental
	maker-Fvb1-1-augustus-gene-38.30	WGD or Segmental
	maker-Fvb1-1-augustus-gene-38.25	WGD or Segmental
	maker-Fvb1-1-augustus-gene-38.26	WGD or Segmental
	maker-Fvb1-1-snap-gene-38.41	WGD or Segmental
	maker-Fvb1-1-augustus-gene-38.32	WGD or Segmental
	augustus_masked-Fvb1-1-processed-gene-38.11	WGD or Segmental
	maker-Fvb1-1-snap-gene-38.38	WGD or Segmental
	maker-Fvb1-1-snap-gene-38.43	WGD or Segmental
	maker-Fvb1-1-augustus-gene-38.29	WGD or Segmental
	maker-Fvb1-1-snap-gene-38.44	Tandem
	maker-Fvb1-1-snap-gene-38.45	Tandem
	maker-Fvb1-1-snap-gene-39.6	Dispersed
	maker-Fvb1-1-snap-gene-39.7	Dispersed
	augustus_masked-Fvb1-1-processed-gene-39.0	Tandem
	augustus_masked-Fvb1-1-processed-gene-39.3	Tandem
	maker-Fvb1-1-snap-gene-40.8	Singleton
	augustus_masked-Fvb1-1-processed-gene-40.2	Dispersed
	maker-Fvb1-1-snap-gene-40.9	Singleton
	maker-Fvb1-1-snap-gene-41.16	Dispersed
	maker-Fvb1-1-snap-gene-41.17	Dispersed
	maker-Fvb1-1-snap-gene-41.18	Singleton
	snap_masked-Fvb1-1-processed-gene-41.7	Singleton
	snap_masked-Fvb1-1-processed-gene-41.8	Singleton
	maker-Fvb1-1-snap-gene-41.20	Singleton
	maker-Fvb1-1-augustus-gene-42.24	Singleton
	snap_masked-Fvb1-1-processed-gene-42.18	WGD or Segmental
	snap_masked-Fvb1-1-processed-gene-42.19	WGD or Segmental
	snap_masked-Fvb1-1-processed-gene-42.11	Singleton
	snap_masked-Fvb1-1-processed-gene-42.12	Dispersed
	snap_masked-Fvb1-1-processed-gene-42.22	Singleton
	maker-Fvb1-1-augustus-gene-42.25	WGD or Segmental
	maker-Fvb1-1-snap-gene-43.11	WGD or Segmental
	maker-Fvb1-1-snap-gene-43.13	WGD or Segmental
	maker-Fvb1-1-augustus-gene-43.9	WGD or Segmental
	maker-Fvb1-1-augustus-gene-44.5	WGD or Segmental
	maker-Fvb1-1-augustus-gene-44.6	WGD or Segmental
	augustus_masked-Fvb1-1-processed-gene-44.2	Dispersed
	maker-Fvb1-1-augustus-gene-45.21	WGD or Segmental
	maker-Fvb1-1-augustus-gene-45.22	WGD or Segmental
	augustus_masked-Fvb1-1-processed-gene-45.5	Dispersed
	augustus_masked-Fvb1-1-processed-gene-45.1	WGD or Segmental
	augustus_masked-Fvb1-1-processed-gene-45.6	Dispersed
	maker-Fvb1-1-snap-gene-45.33	Singleton
	maker-Fvb1-1-snap-gene-45.34	Singleton
	maker-Fvb1-1-snap-gene-45.35	Singleton
	maker-Fvb1-1-augustus-gene-46.14	WGD or Segmental
	snap_masked-Fvb1-1-processed-gene-46.9	Singleton
	maker-Fvb1-1-augustus-gene-46.15	Singleton
	maker-Fvb1-1-augustus-gene-46.16	WGD or Segmental
	maker-Fvb1-1-snap-gene-46.22	Dispersed
	maker-Fvb1-1-augustus-gene-46.17	WGD or Segmental
	maker-Fvb1-1-snap-gene-46.25	Dispersed
	maker-Fvb1-1-snap-gene-47.26	WGD or Segmental
	maker-Fvb1-1-snap-gene-47.27	WGD or Segmental
	augustus_masked-Fvb1-1-processed-gene-47.7	WGD or Segmental
	maker-Fvb1-1-augustus-gene-47.23	Dispersed
	maker-Fvb1-1-augustus-gene-47.18	Singleton
	augustus_masked-Fvb1-1-processed-gene-47.4	Singleton
	maker-Fvb1-1-snap-gene-48.35	Singleton
	maker-Fvb1-1-snap-gene-48.31	WGD or Segmental
	augustus_masked-Fvb1-1-processed-gene-48.2	WGD or Segmental
	snap_masked-Fvb1-1-processed-gene-48.20	Singleton
	augustus_masked-Fvb1-1-processed-gene-48.7	Singleton
	maker-Fvb1-1-snap-gene-48.36	WGD or Segmental
	maker-Fvb1-1-snap-gene-48.33	WGD or Segmental
	augustus_masked-Fvb1-1-processed-gene-48.5	WGD or Segmental
	maker-Fvb1-1-snap-gene-48.37	WGD or Segmental
	maker-Fvb1-1-augustus-gene-49.15	WGD or Segmental
	maker-Fvb1-1-augustus-gene-49.13	WGD or Segmental
	maker-Fvb1-1-augustus-gene-49.14	WGD or Segmental
	maker-Fvb1-1-augustus-gene-50.10	WGD or Segmental
	augustus_masked-Fvb1-1-processed-gene-50.0	WGD or Segmental
	maker-Fvb1-1-snap-gene-50.16	WGD or Segmental
	maker-Fvb1-1-snap-gene-50.14	Singleton
	maker-Fvb1-1-augustus-gene-50.13	WGD or Segmental
	maker-Fvb1-1-snap-gene-51.22	WGD or Segmental
	maker-Fvb1-1-snap-gene-51.20	WGD or Segmental
	augustus_masked-Fvb1-1-processed-gene-51.4	WGD or Segmental
	snap_masked-Fvb1-1-processed-gene-51.11	WGD or Segmental
	maker-Fvb1-1-snap-gene-51.23	Dispersed
	augustus_masked-Fvb1-1-processed-gene-51.5	WGD or Segmental
	maker-Fvb1-1-snap-gene-51.21	WGD or Segmental
	maker-Fvb1-1-augustus-gene-51.18	WGD or Segmental
	maker-Fvb1-1-snap-gene-51.25	WGD or Segmental
	maker-Fvb1-1-augustus-gene-52.8	WGD or Segmental
	maker-Fvb1-1-augustus-gene-52.9	WGD or Segmental
	augustus_masked-Fvb1-1-processed-gene-52.3	Dispersed
	maker-Fvb1-1-augustus-gene-53.14	WGD or Segmental
	maker-Fvb1-1-snap-gene-53.18	WGD or Segmental
	maker-Fvb1-1-augustus-gene-53.15	WGD or Segmental
	maker-Fvb1-1-snap-gene-53.21	Dispersed
	maker-Fvb1-1-augustus-gene-54.11	WGD or Segmental
	augustus_masked-Fvb1-1-processed-gene-54.2	WGD or Segmental
	snap_masked-Fvb1-1-processed-gene-54.10	Singleton
	maker-Fvb1-1-snap-gene-55.9	WGD or Segmental
	maker-Fvb1-1-snap-gene-56.29	Singleton
	maker-Fvb1-1-snap-gene-56.30	WGD or Segmental
	augustus_masked-Fvb1-1-processed-gene-56.3	WGD or Segmental
	maker-Fvb1-1-augustus-gene-56.17	Dispersed
	maker-Fvb1-1-snap-gene-56.32	Dispersed
	maker-Fvb1-1-snap-gene-56.33	Dispersed
	snap_masked-Fvb1-1-processed-gene-56.14	Dispersed
	maker-Fvb1-1-snap-gene-56.35	Dispersed
	maker-Fvb1-1-snap-gene-56.36	Dispersed
	snap_masked-Fvb1-1-processed-gene-56.15	Dispersed
	maker-Fvb1-1-snap-gene-57.22	Dispersed
	maker-Fvb1-1-snap-gene-57.23	Dispersed
	augustus_masked-Fvb1-1-processed-gene-57.3	WGD or Segmental
	maker-Fvb1-1-augustus-gene-57.18	WGD or Segmental
	maker-Fvb1-1-augustus-gene-57.20	Dispersed
	augustus_masked-Fvb1-1-processed-gene-58.0	Singleton
	maker-Fvb1-1-augustus-gene-58.10	WGD or Segmental
	maker-Fvb1-1-snap-gene-58.14	Singleton
	maker-Fvb1-1-snap-gene-58.15	Dispersed
	maker-Fvb1-1-augustus-gene-58.9	WGD or Segmental
	maker-Fvb1-1-snap-gene-59.24	WGD or Segmental
	augustus_masked-Fvb1-1-processed-gene-59.1	WGD or Segmental
	augustus_masked-Fvb1-1-processed-gene-59.5	Dispersed
	maker-Fvb1-1-snap-gene-59.26	WGD or Segmental
	maker-Fvb1-1-snap-gene-59.25	Dispersed
	maker-Fvb1-1-snap-gene-59.27	Singleton
	augustus_masked-Fvb1-1-processed-gene-59.3	WGD or Segmental
	maker-Fvb1-1-snap-gene-60.16	Singleton
	maker-Fvb1-1-snap-gene-60.17	WGD or Segmental
	maker-Fvb1-1-snap-gene-60.20	Dispersed
	maker-Fvb1-1-augustus-gene-60.15	WGD or Segmental
	maker-Fvb1-1-snap-gene-61.10	Singleton
	maker-Fvb1-1-snap-gene-62.13	WGD or Segmental
	maker-Fvb1-1-snap-gene-62.14	Dispersed
	maker-Fvb1-1-augustus-gene-62.10	WGD or Segmental
	maker-Fvb1-1-snap-gene-62.17	WGD or Segmental
	augustus_masked-Fvb1-1-processed-gene-62.5	WGD or Segmental
	maker-Fvb1-1-snap-gene-63.31	Proximal
	maker-Fvb1-1-augustus-gene-63.24	WGD or Segmental
	maker-Fvb1-1-augustus-gene-63.25	Singleton
	augustus_masked-Fvb1-1-processed-gene-63.2	Singleton
	maker-Fvb1-1-augustus-gene-63.26	Singleton
	maker-Fvb1-1-augustus-gene-63.27	Dispersed
	maker-Fvb1-1-snap-gene-63.29	Proximal
	maker-Fvb1-1-snap-gene-63.30	Singleton
	snap_masked-Fvb1-1-processed-gene-63.20	Singleton
	augustus_masked-Fvb1-1-processed-gene-63.9	Singleton
	maker-Fvb1-1-augustus-gene-64.11	WGD or Segmental
	maker-Fvb1-1-snap-gene-64.14	Singleton
	maker-Fvb1-1-augustus-gene-64.12	Singleton
	maker-Fvb1-1-augustus-gene-64.13	WGD or Segmental
	maker-Fvb1-1-augustus-gene-65.9	WGD or Segmental
	maker-Fvb1-1-augustus-gene-65.10	Dispersed
	augustus_masked-Fvb1-1-processed-gene-65.2	Dispersed
	maker-Fvb1-1-snap-gene-65.14	WGD or Segmental
	maker-Fvb1-1-augustus-gene-66.19	WGD or Segmental
	maker-Fvb1-1-snap-gene-66.22	Singleton
	maker-Fvb1-1-snap-gene-66.27	Singleton
	maker-Fvb1-1-augustus-gene-66.17	WGD or Segmental
	maker-Fvb1-1-snap-gene-66.24	WGD or Segmental
	maker-Fvb1-1-snap-gene-67.13	Dispersed
	maker-Fvb1-1-augustus-gene-67.12	Dispersed
	maker-Fvb1-1-snap-gene-67.14	WGD or Segmental
	snap_masked-Fvb1-1-processed-gene-68.3	Dispersed
	maker-Fvb1-1-snap-gene-68.12	WGD or Segmental
	maker-Fvb1-1-snap-gene-69.6	Dispersed
	snap_masked-Fvb1-1-processed-gene-69.4	WGD or Segmental
	maker-Fvb1-1-snap-gene-70.15	Dispersed
	maker-Fvb1-1-snap-gene-70.18	Dispersed
	maker-Fvb1-1-snap-gene-70.20	Dispersed
	augustus_masked-Fvb1-1-processed-gene-70.5	WGD or Segmental
	maker-Fvb1-1-augustus-gene-70.13	WGD or Segmental
	augustus_masked-Fvb1-1-processed-gene-70.2	WGD or Segmental
	maker-Fvb1-1-augustus-gene-71.19	Dispersed
	augustus_masked-Fvb1-1-processed-gene-71.0	WGD or Segmental
	maker-Fvb1-1-snap-gene-71.23	Dispersed
	maker-Fvb1-1-augustus-gene-71.15	WGD or Segmental
	maker-Fvb1-1-augustus-gene-71.16	WGD or Segmental
	maker-Fvb1-1-augustus-gene-71.17	WGD or Segmental
	maker-Fvb1-1-augustus-gene-71.18	Dispersed
	maker-Fvb1-1-augustus-gene-72.26	WGD or Segmental
	maker-Fvb1-1-augustus-gene-72.28	WGD or Segmental
	augustus_masked-Fvb1-1-processed-gene-72.2	WGD or Segmental
	maker-Fvb1-1-snap-gene-72.31	Dispersed
	maker-Fvb1-1-augustus-gene-72.25	WGD or Segmental
	maker-Fvb1-1-snap-gene-72.40	WGD or Segmental
	maker-Fvb1-1-snap-gene-72.41	Proximal
	snap_masked-Fvb1-1-processed-gene-72.17	WGD or Segmental
	maker-Fvb1-1-snap-gene-72.33	Singleton
	maker-Fvb1-1-snap-gene-72.34	Singleton
	maker-Fvb1-1-snap-gene-72.35	Dispersed
	maker-Fvb1-1-snap-gene-72.36	WGD or Segmental
	maker-Fvb1-1-snap-gene-72.42	Dispersed
	maker-Fvb1-1-augustus-gene-73.11	Singleton
	maker-Fvb1-1-snap-gene-73.18	Proximal
	maker-Fvb1-1-snap-gene-73.19	Singleton
	maker-Fvb1-1-snap-gene-73.20	WGD or Segmental
	augustus_masked-Fvb1-1-processed-gene-73.2	WGD or Segmental
	augustus_masked-Fvb1-1-processed-gene-73.3	WGD or Segmental
	maker-Fvb1-1-snap-gene-74.27	WGD or Segmental
	maker-Fvb1-1-augustus-gene-74.22	Singleton
	snap_masked-Fvb1-1-processed-gene-74.11	Singleton
	snap_masked-Fvb1-1-processed-gene-74.12	WGD or Segmental
	snap_masked-Fvb1-1-processed-gene-74.13	Singleton
	maker-Fvb1-1-snap-gene-74.33	Singleton
	augustus_masked-Fvb1-1-processed-gene-74.7	WGD or Segmental
	augustus_masked-Fvb1-1-processed-gene-74.8	WGD or Segmental
	maker-Fvb1-1-augustus-gene-74.26	WGD or Segmental
	snap_masked-Fvb1-1-processed-gene-74.20	Singleton
	maker-Fvb1-1-snap-gene-74.32	WGD or Segmental
	maker-Fvb1-1-snap-gene-75.44	Singleton
	snap_masked-Fvb1-1-processed-gene-75.19	Singleton
	maker-Fvb1-1-snap-gene-75.48	Singleton
	maker-Fvb1-1-snap-gene-75.49	Singleton
	maker-Fvb1-1-snap-gene-75.50	Singleton
	maker-Fvb1-1-snap-gene-75.45	WGD or Segmental
	maker-Fvb1-1-augustus-gene-75.41	WGD or Segmental
	maker-Fvb1-1-augustus-gene-75.38	WGD or Segmental
	maker-Fvb1-1-snap-gene-75.47	WGD or Segmental
	maker-Fvb1-1-augustus-gene-75.42	WGD or Segmental
	augustus_masked-Fvb1-1-processed-gene-75.10	WGD or Segmental
	maker-Fvb1-1-augustus-gene-75.43	WGD or Segmental
	augustus_masked-Fvb1-1-processed-gene-75.12	Singleton
	maker-Fvb1-1-augustus-gene-76.19	WGD or Segmental
	maker-Fvb1-1-augustus-gene-76.20	WGD or Segmental
	augustus_masked-Fvb1-1-processed-gene-76.3	Singleton
	maker-Fvb1-1-augustus-gene-76.21	Dispersed
	augustus_masked-Fvb1-1-processed-gene-76.4	Dispersed
	maker-Fvb1-1-augustus-gene-77.4	WGD or Segmental
	maker-Fvb1-1-snap-gene-77.7	Singleton
	maker-Fvb1-1-augustus-gene-78.23	WGD or Segmental
	maker-Fvb1-1-snap-gene-78.38	WGD or Segmental
	augustus_masked-Fvb1-1-processed-gene-78.2	WGD or Segmental
	maker-Fvb1-1-snap-gene-78.39	WGD or Segmental
	maker-Fvb1-1-augustus-gene-78.27	WGD or Segmental
	maker-Fvb1-1-augustus-gene-78.31	WGD or Segmental
	maker-Fvb1-1-snap-gene-78.41	Singleton
	maker-Fvb1-1-snap-gene-78.42	WGD or Segmental
	maker-Fvb1-1-augustus-gene-78.28	Dispersed
	snap_masked-Fvb1-1-processed-gene-78.16	Dispersed
	maker-Fvb1-1-snap-gene-79.11	WGD or Segmental
	augustus_masked-Fvb1-1-processed-gene-79.2	WGD or Segmental
	snap_masked-Fvb1-1-processed-gene-79.4	WGD or Segmental
	maker-Fvb1-1-augustus-gene-79.9	Dispersed
	maker-Fvb1-1-snap-gene-79.14	Dispersed
	augustus_masked-Fvb1-1-processed-gene-79.1	Dispersed
	augustus_masked-Fvb1-1-processed-gene-80.0	WGD or Segmental
	augustus_masked-Fvb1-1-processed-gene-80.2	Singleton
	augustus_masked-Fvb1-1-processed-gene-80.3	Singleton
	maker-Fvb1-1-snap-gene-80.14	Singleton
	snap_masked-Fvb1-1-processed-gene-80.6	Singleton
	snap_masked-Fvb1-1-processed-gene-80.7	Dispersed
	snap_masked-Fvb1-1-processed-gene-81.7	Singleton
	snap_masked-Fvb1-1-processed-gene-81.12	WGD or Segmental
	augustus_masked-Fvb1-1-processed-gene-81.0	Dispersed
	maker-Fvb1-1-snap-gene-81.34	Singleton
	maker-Fvb1-1-snap-gene-81.35	Singleton
	snap_masked-Fvb1-1-processed-gene-81.15	Singleton
	snap_masked-Fvb1-1-processed-gene-81.17	Singleton
	maker-Fvb1-1-snap-gene-81.39	WGD or Segmental
	maker-Fvb1-1-snap-gene-81.40	WGD or Segmental
	snap_masked-Fvb1-1-processed-gene-81.21	WGD or Segmental
	maker-Fvb1-1-snap-gene-81.38	Proximal
	maker-Fvb1-1-snap-gene-82.32	WGD or Segmental
	snap_masked-Fvb1-1-processed-gene-82.13	Dispersed
	maker-Fvb1-1-snap-gene-82.34	WGD or Segmental
	augustus_masked-Fvb1-1-processed-gene-82.2	Dispersed
	augustus_masked-Fvb1-1-processed-gene-82.8	Dispersed
	maker-Fvb1-1-augustus-gene-82.30	WGD or Segmental
	augustus_masked-Fvb1-1-processed-gene-82.5	Dispersed
	maker-Fvb1-1-augustus-gene-82.31	Dispersed
	maker-Fvb1-1-snap-gene-82.33	WGD or Segmental
	snap_masked-Fvb1-1-processed-gene-82.26	Singleton
	maker-Fvb1-1-augustus-gene-83.19	WGD or Segmental
	snap_masked-Fvb1-1-processed-gene-83.10	Dispersed
	maker-Fvb1-1-augustus-gene-84.21	Proximal
	maker-Fvb1-1-snap-gene-84.29	WGD or Segmental
	maker-Fvb1-1-snap-gene-84.27	Singleton
	maker-Fvb1-1-snap-gene-84.30	Dispersed
	maker-Fvb1-1-augustus-gene-85.17	WGD or Segmental
	snap_masked-Fvb1-1-processed-gene-85.10	Dispersed
	maker-Fvb1-1-snap-gene-85.19	WGD or Segmental
	maker-Fvb1-1-augustus-gene-85.18	WGD or Segmental
	maker-Fvb1-1-augustus-gene-85.16	WGD or Segmental
	maker-Fvb1-1-snap-gene-85.23	Singleton
	maker-Fvb1-1-snap-gene-86.34	Singleton
	maker-Fvb1-1-snap-gene-86.35	Singleton
	augustus_masked-Fvb1-1-processed-gene-86.4	Singleton
	maker-Fvb1-1-snap-gene-86.36	Singleton
	maker-Fvb1-1-augustus-gene-86.31	WGD or Segmental
	maker-Fvb1-1-snap-gene-86.38	WGD or Segmental
	maker-Fvb1-1-snap-gene-86.39	WGD or Segmental
	maker-Fvb1-1-snap-gene-87.43	WGD or Segmental
	maker-Fvb1-1-snap-gene-87.44	WGD or Segmental
	maker-Fvb1-1-snap-gene-87.45	WGD or Segmental
	maker-Fvb1-1-snap-gene-87.39	WGD or Segmental
	maker-Fvb1-1-augustus-gene-87.33	WGD or Segmental
	snap_masked-Fvb1-1-processed-gene-87.27	WGD or Segmental
	maker-Fvb1-1-snap-gene-87.46	Dispersed
	augustus_masked-Fvb1-1-processed-gene-87.11	Dispersed
	maker-Fvb1-1-snap-gene-87.41	WGD or Segmental
	maker-Fvb1-1-snap-gene-87.42	WGD or Segmental
	maker-Fvb1-1-augustus-gene-88.27	WGD or Segmental
	maker-Fvb1-1-snap-gene-88.29	Dispersed
	snap_masked-Fvb1-1-processed-gene-88.10	WGD or Segmental
	maker-Fvb1-1-snap-gene-88.38	Singleton
	maker-Fvb1-1-augustus-gene-88.26	Dispersed
	snap_masked-Fvb1-1-processed-gene-89.16	Singleton
	maker-Fvb1-1-snap-gene-89.40	WGD or Segmental
	maker-Fvb1-1-snap-gene-89.48	Singleton
	maker-Fvb1-1-snap-gene-89.41	Dispersed
	snap_masked-Fvb1-1-processed-gene-89.18	WGD or Segmental
	maker-Fvb1-1-snap-gene-89.42	Dispersed
	maker-Fvb1-1-snap-gene-89.43	Singleton
	augustus_masked-Fvb1-1-processed-gene-89.3	Singleton
	augustus_masked-Fvb1-1-processed-gene-89.8	Singleton
	snap_masked-Fvb1-1-processed-gene-89.23	Singleton
	snap_masked-Fvb1-1-processed-gene-89.24	Singleton
	snap_masked-Fvb1-1-processed-gene-89.25	Singleton
	maker-Fvb1-1-augustus-gene-89.34	Dispersed
	maker-Fvb1-1-augustus-gene-89.35	Dispersed
	maker-Fvb1-1-snap-gene-89.51	Dispersed
	snap_masked-Fvb1-1-processed-gene-89.29	Dispersed
	maker-Fvb1-1-snap-gene-89.52	Dispersed
	maker-Fvb1-1-snap-gene-89.46	Dispersed
	maker-Fvb1-1-augustus-gene-89.36	Dispersed
	maker-Fvb1-1-snap-gene-90.35	WGD or Segmental
	augustus_masked-Fvb1-1-processed-gene-90.10	WGD or Segmental
	augustus_masked-Fvb1-1-processed-gene-90.2	WGD or Segmental
	maker-Fvb1-1-snap-gene-90.36	WGD or Segmental
	augustus_masked-Fvb1-1-processed-gene-90.5	WGD or Segmental
	maker-Fvb1-1-snap-gene-90.44	WGD or Segmental
	maker-Fvb1-1-snap-gene-90.38	WGD or Segmental
	maker-Fvb1-1-snap-gene-90.39	Dispersed
	maker-Fvb1-1-augustus-gene-90.33	WGD or Segmental
	snap_masked-Fvb1-1-processed-gene-90.26	WGD or Segmental
	snap_masked-Fvb1-1-processed-gene-90.27	WGD or Segmental
	maker-Fvb1-1-augustus-gene-91.25	WGD or Segmental
	maker-Fvb1-1-snap-gene-91.35	WGD or Segmental
	maker-Fvb1-1-snap-gene-91.37	Dispersed
	augustus_masked-Fvb1-1-processed-gene-91.4	WGD or Segmental
	maker-Fvb1-1-snap-gene-91.40	WGD or Segmental
	augustus_masked-Fvb1-1-processed-gene-91.2	WGD or Segmental
	snap_masked-Fvb1-1-processed-gene-91.18	Singleton
	maker-Fvb1-1-augustus-gene-91.30	WGD or Segmental
	snap_masked-Fvb1-1-processed-gene-91.12	Singleton
	maker-Fvb1-1-augustus-gene-91.26	Singleton
	maker-Fvb1-1-augustus-gene-92.22	Dispersed
	maker-Fvb1-1-snap-gene-92.29	Dispersed
	snap_masked-Fvb1-1-processed-gene-92.18	Dispersed
	augustus_masked-Fvb1-1-processed-gene-92.4	WGD or Segmental
	augustus_masked-Fvb1-1-processed-gene-92.5	Dispersed
	augustus_masked-Fvb1-1-processed-gene-92.7	Dispersed
	maker-Fvb1-1-augustus-gene-92.27	WGD or Segmental
	maker-Fvb1-1-augustus-gene-92.24	Dispersed
	maker-Fvb1-1-snap-gene-93.40	Singleton
	maker-Fvb1-1-snap-gene-93.46	Dispersed
	maker-Fvb1-1-augustus-gene-93.32	WGD or Segmental
	maker-Fvb1-1-augustus-gene-93.33	WGD or Segmental
	maker-Fvb1-1-snap-gene-93.47	WGD or Segmental
	maker-Fvb1-1-augustus-gene-93.34	WGD or Segmental
	maker-Fvb1-1-augustus-gene-93.37	WGD or Segmental
	snap_masked-Fvb1-1-processed-gene-93.29	Singleton
	maker-Fvb1-1-augustus-gene-93.38	WGD or Segmental
	maker-Fvb1-1-snap-gene-93.52	WGD or Segmental
	maker-Fvb1-1-augustus-gene-93.35	WGD or Segmental
	maker-Fvb1-1-augustus-gene-94.33	WGD or Segmental
	snap_masked-Fvb1-1-processed-gene-94.14	WGD or Segmental
	maker-Fvb1-1-augustus-gene-94.31	WGD or Segmental
	maker-Fvb1-1-snap-gene-94.42	WGD or Segmental
	maker-Fvb1-1-snap-gene-94.44	WGD or Segmental
	maker-Fvb1-1-snap-gene-94.45	WGD or Segmental
	snap_masked-Fvb1-1-processed-gene-94.21	Singleton
	snap_masked-Fvb1-1-processed-gene-94.22	Singleton
	maker-Fvb1-1-snap-gene-94.46	WGD or Segmental
	maker-Fvb1-1-snap-gene-94.47	WGD or Segmental
	snap_masked-Fvb1-1-processed-gene-94.29	Dispersed
	maker-Fvb1-1-augustus-gene-95.35	WGD or Segmental
	augustus_masked-Fvb1-1-processed-gene-95.2	WGD or Segmental
	maker-Fvb1-1-augustus-gene-95.36	WGD or Segmental
	snap_masked-Fvb1-1-processed-gene-95.17	Singleton
	snap_masked-Fvb1-1-processed-gene-95.18	Singleton
	snap_masked-Fvb1-1-processed-gene-95.19	Dispersed
	maker-Fvb1-1-augustus-gene-95.37	Singleton
	maker-Fvb1-1-snap-gene-95.49	Dispersed
	snap_masked-Fvb1-1-processed-gene-95.26	WGD or Segmental
	snap_masked-Fvb1-1-processed-gene-95.27	WGD or Segmental
	maker-Fvb1-1-augustus-gene-95.42	WGD or Segmental
	maker-Fvb1-1-snap-gene-95.50	WGD or Segmental
	maker-Fvb1-1-snap-gene-95.54	WGD or Segmental
	maker-Fvb1-1-snap-gene-96.36	Singleton
	augustus_masked-Fvb1-1-processed-gene-96.0	Dispersed
	maker-Fvb1-1-augustus-gene-96.33	WGD or Segmental
	maker-Fvb1-1-augustus-gene-96.34	WGD or Segmental
	snap_masked-Fvb1-1-processed-gene-96.12	Dispersed
	snap_masked-Fvb1-1-processed-gene-96.13	Singleton
	maker-Fvb1-1-snap-gene-96.40	WGD or Segmental
	maker-Fvb1-1-augustus-gene-96.35	WGD or Segmental
	maker-Fvb1-1-augustus-gene-96.32	Dispersed
	augustus_masked-Fvb1-1-processed-gene-97.1	WGD or Segmental
	maker-Fvb1-1-snap-gene-97.56	WGD or Segmental
	maker-Fvb1-1-snap-gene-97.57	Singleton
	maker-Fvb1-1-snap-gene-97.58	Dispersed
	snap_masked-Fvb1-1-processed-gene-97.32	Dispersed
	maker-Fvb1-1-augustus-gene-97.41	WGD or Segmental
	maker-Fvb1-1-snap-gene-97.60	WGD or Segmental
	maker-Fvb1-1-augustus-gene-97.48	WGD or Segmental
	snap_masked-Fvb1-1-processed-gene-97.24	Singleton
	augustus_masked-Fvb1-1-processed-gene-97.4	WGD or Segmental
	augustus_masked-Fvb1-1-processed-gene-97.5	Dispersed
	augustus_masked-Fvb1-1-processed-gene-97.11	Singleton
	maker-Fvb1-1-snap-gene-97.63	WGD or Segmental
	augustus_masked-Fvb1-1-processed-gene-97.13	WGD or Segmental
	augustus_masked-Fvb1-1-processed-gene-97.14	Singleton
	maker-Fvb1-1-augustus-gene-97.45	WGD or Segmental
	maker-Fvb1-1-snap-gene-97.70	WGD or Segmental
	maker-Fvb1-1-snap-gene-97.71	WGD or Segmental
	maker-Fvb1-1-augustus-gene-97.55	WGD or Segmental
	maker-Fvb1-1-augustus-gene-98.14	WGD or Segmental
	maker-Fvb1-1-snap-gene-98.18	WGD or Segmental
	maker-Fvb1-1-augustus-gene-98.16	WGD or Segmental
	augustus_masked-Fvb1-1-processed-gene-98.3	WGD or Segmental
	maker-Fvb1-1-snap-gene-98.21	WGD or Segmental
	maker-Fvb1-1-augustus-gene-99.17	WGD or Segmental
	maker-Fvb1-1-augustus-gene-99.20	WGD or Segmental
	maker-Fvb1-1-augustus-gene-99.18	WGD or Segmental
	augustus_masked-Fvb1-1-processed-gene-99.5	Dispersed
	augustus_masked-Fvb1-1-processed-gene-99.3	WGD or Segmental
	maker-Fvb1-1-augustus-gene-99.21	WGD or Segmental
	augustus_masked-Fvb1-1-processed-gene-100.2	WGD or Segmental
	maker-Fvb1-1-augustus-gene-100.22	WGD or Segmental
	snap_masked-Fvb1-1-processed-gene-100.8	WGD or Segmental
	maker-Fvb1-1-snap-gene-100.28	WGD or Segmental
	maker-Fvb1-1-augustus-gene-100.23	Singleton
	snap_masked-Fvb1-1-processed-gene-100.16	WGD or Segmental
	maker-Fvb1-1-augustus-gene-100.24	Dispersed
	maker-Fvb1-1-snap-gene-100.32	WGD or Segmental
	maker-Fvb1-1-augustus-gene-100.26	WGD or Segmental
	maker-Fvb1-1-augustus-gene-101.26	WGD or Segmental
	maker-Fvb1-1-snap-gene-101.33	WGD or Segmental
	snap_masked-Fvb1-1-processed-gene-101.14	WGD or Segmental
	augustus_masked-Fvb1-1-processed-gene-101.6	Singleton
	maker-Fvb1-1-snap-gene-101.31	WGD or Segmental
	snap_masked-Fvb1-1-processed-gene-101.16	WGD or Segmental
	augustus_masked-Fvb1-1-processed-gene-101.7	WGD or Segmental
	snap_masked-Fvb1-1-processed-gene-101.19	Dispersed
	maker-Fvb1-1-augustus-gene-102.11	WGD or Segmental
	maker-Fvb1-1-snap-gene-102.17	Dispersed
	maker-Fvb1-1-snap-gene-103.20	WGD or Segmental
	augustus_masked-Fvb1-1-processed-gene-103.5	WGD or Segmental
	maker-Fvb1-1-snap-gene-103.24	Singleton
	maker-Fvb1-1-snap-gene-103.21	WGD or Segmental
	maker-Fvb1-1-snap-gene-103.25	Singleton
	maker-Fvb1-1-snap-gene-103.26	Singleton
	augustus_masked-Fvb1-1-processed-gene-103.8	Singleton
	maker-Fvb1-1-augustus-gene-103.17	WGD or Segmental
	augustus_masked-Fvb1-1-processed-gene-103.4	WGD or Segmental
	maker-Fvb1-1-augustus-gene-104.17	WGD or Segmental
	maker-Fvb1-1-augustus-gene-104.18	WGD or Segmental
	maker-Fvb1-1-snap-gene-104.26	Singleton
	maker-Fvb1-1-snap-gene-104.32	Singleton
	maker-Fvb1-1-snap-gene-104.33	Singleton
	maker-Fvb1-1-snap-gene-104.34	Singleton
	snap_masked-Fvb1-1-processed-gene-104.15	Singleton
	maker-Fvb1-1-snap-gene-104.27	Dispersed
	maker-Fvb1-1-augustus-gene-104.19	WGD or Segmental
	maker-Fvb1-1-snap-gene-104.29	WGD or Segmental
	maker-Fvb1-1-augustus-gene-104.21	WGD or Segmental
	maker-Fvb1-1-snap-gene-104.31	WGD or Segmental
	maker-Fvb1-1-augustus-gene-105.20	WGD or Segmental
	maker-Fvb1-1-augustus-gene-105.21	WGD or Segmental
	maker-Fvb1-1-augustus-gene-105.22	WGD or Segmental
	maker-Fvb1-1-snap-gene-105.29	WGD or Segmental
	maker-Fvb1-1-snap-gene-105.30	Singleton
	augustus_masked-Fvb1-1-processed-gene-105.9	Singleton
	maker-Fvb1-1-snap-gene-105.31	WGD or Segmental
	snap_masked-Fvb1-1-processed-gene-105.17	Singleton
	maker-Fvb1-1-augustus-gene-105.25	WGD or Segmental
	augustus_masked-Fvb1-1-processed-gene-105.7	Dispersed
	maker-Fvb1-1-augustus-gene-106.17	WGD or Segmental
	augustus_masked-Fvb1-1-processed-gene-106.1	WGD or Segmental
	maker-Fvb1-1-snap-gene-106.26	WGD or Segmental
	maker-Fvb1-1-augustus-gene-106.18	WGD or Segmental
	maker-Fvb1-1-snap-gene-106.27	WGD or Segmental
	augustus_masked-Fvb1-1-processed-gene-106.3	WGD or Segmental
	maker-Fvb1-1-augustus-gene-106.22	Singleton
	snap_masked-Fvb1-1-processed-gene-106.16	Singleton
	maker-Fvb1-1-snap-gene-106.31	WGD or Segmental
	maker-Fvb1-1-augustus-gene-107.19	Dispersed
	maker-Fvb1-1-augustus-gene-107.20	WGD or Segmental
	maker-Fvb1-1-augustus-gene-107.23	WGD or Segmental
	maker-Fvb1-1-augustus-gene-108.9	WGD or Segmental
	maker-Fvb1-1-augustus-gene-108.10	Tandem
	maker-Fvb1-1-snap-gene-108.15	Proximal
	maker-Fvb1-1-snap-gene-108.11	Proximal
	maker-Fvb1-1-augustus-gene-108.8	WGD or Segmental
	maker-Fvb1-1-snap-gene-109.20	WGD or Segmental
	maker-Fvb1-1-snap-gene-109.21	WGD or Segmental
	maker-Fvb1-1-augustus-gene-109.17	WGD or Segmental
	snap_masked-Fvb1-1-processed-gene-109.13	WGD or Segmental
	snap_masked-Fvb1-1-processed-gene-109.10	WGD or Segmental
	maker-Fvb1-1-augustus-gene-109.19	WGD or Segmental
	augustus_masked-Fvb1-1-processed-gene-110.6	Singleton
	maker-Fvb1-1-snap-gene-110.17	WGD or Segmental
	maker-Fvb1-1-snap-gene-110.18	Tandem
	augustus_masked-Fvb1-1-processed-gene-110.3	Dispersed
	augustus_masked-Fvb1-1-processed-gene-110.4	WGD or Segmental
	augustus_masked-Fvb1-1-processed-gene-110.5	Singleton
	maker-Fvb1-1-snap-gene-111.28	WGD or Segmental
	maker-Fvb1-1-snap-gene-111.31	Dispersed
	maker-Fvb1-1-augustus-gene-111.26	Dispersed
	maker-Fvb1-1-snap-gene-111.33	Dispersed
	snap_masked-Fvb1-1-processed-gene-111.20	Dispersed
	augustus_masked-Fvb1-1-processed-gene-111.10	Dispersed
	maker-Fvb1-1-augustus-gene-111.24	Dispersed
	maker-Fvb1-1-augustus-gene-111.25	WGD or Segmental
	augustus_masked-Fvb1-1-processed-gene-112.7	Dispersed
	augustus_masked-Fvb1-1-processed-gene-112.8	WGD or Segmental
	maker-Fvb1-1-snap-gene-112.20	Singleton
	maker-Fvb1-1-snap-gene-112.21	Singleton
	maker-Fvb1-1-snap-gene-112.22	Singleton
	maker-Fvb1-1-snap-gene-112.29	Singleton
	augustus_masked-Fvb1-1-processed-gene-112.3	Singleton
	maker-Fvb1-1-snap-gene-112.24	Singleton
	maker-Fvb1-1-snap-gene-112.25	Singleton
	maker-Fvb1-1-snap-gene-112.26	Singleton
	maker-Fvb1-1-snap-gene-112.27	Singleton
	maker-Fvb1-1-augustus-gene-113.22	WGD or Segmental
	maker-Fvb1-1-augustus-gene-113.23	WGD or Segmental
	maker-Fvb1-1-snap-gene-113.31	WGD or Segmental
	maker-Fvb1-1-snap-gene-113.32	Singleton
	maker-Fvb1-1-snap-gene-113.35	Dispersed
	augustus_masked-Fvb1-1-processed-gene-113.9	WGD or Segmental
	maker-Fvb1-1-snap-gene-113.33	Singleton
	maker-Fvb1-1-augustus-gene-113.26	Singleton
	maker-Fvb1-1-augustus-gene-113.28	Dispersed
	maker-Fvb1-1-snap-gene-113.37	Singleton
	maker-Fvb1-1-snap-gene-113.34	WGD or Segmental
	augustus_masked-Fvb1-1-processed-gene-113.7	WGD or Segmental
	maker-Fvb1-1-snap-gene-114.21	Dispersed
	augustus_masked-Fvb1-1-processed-gene-114.2	Dispersed
	maker-Fvb1-1-snap-gene-114.22	Singleton
	maker-Fvb1-1-snap-gene-114.18	WGD or Segmental
	maker-Fvb1-1-augustus-gene-114.14	WGD or Segmental
	maker-Fvb1-1-augustus-gene-114.17	WGD or Segmental
	augustus_masked-Fvb1-1-processed-gene-114.4	WGD or Segmental
	augustus_masked-Fvb1-1-processed-gene-114.5	Proximal
	maker-Fvb1-1-snap-gene-115.21	Singleton
	maker-Fvb1-1-snap-gene-115.22	Singleton
	maker-Fvb1-1-augustus-gene-115.15	WGD or Segmental
	maker-Fvb1-1-augustus-gene-115.16	WGD or Segmental
	augustus_masked-Fvb1-1-processed-gene-115.3	Tandem
	maker-Fvb1-1-augustus-gene-115.17	Tandem
	augustus_masked-Fvb1-1-processed-gene-115.5	Proximal
	augustus_masked-Fvb1-1-processed-gene-115.6	Dispersed
	maker-Fvb1-1-augustus-gene-115.18	Dispersed
	maker-Fvb1-1-snap-gene-115.20	Dispersed
	maker-Fvb1-1-snap-gene-116.20	Dispersed
	maker-Fvb1-1-snap-gene-116.21	Proximal
	augustus_masked-Fvb1-1-processed-gene-116.2	Dispersed
	maker-Fvb1-1-snap-gene-116.24	Dispersed
	maker-Fvb1-1-snap-gene-116.23	WGD or Segmental
	maker-Fvb1-1-augustus-gene-117.25	WGD or Segmental
	maker-Fvb1-1-augustus-gene-117.28	WGD or Segmental
	augustus_masked-Fvb1-1-processed-gene-117.7	WGD or Segmental
	snap_masked-Fvb1-1-processed-gene-117.15	WGD or Segmental
	maker-Fvb1-1-augustus-gene-117.29	WGD or Segmental
	maker-Fvb1-1-augustus-gene-117.26	WGD or Segmental
	maker-Fvb1-1-augustus-gene-117.30	WGD or Segmental
	maker-Fvb1-1-snap-gene-117.35	Dispersed
	augustus_masked-Fvb1-1-processed-gene-117.11	WGD or Segmental
	maker-Fvb1-1-snap-gene-118.36	Dispersed
	snap_masked-Fvb1-1-processed-gene-118.22	Dispersed
	augustus_masked-Fvb1-1-processed-gene-118.1	Singleton
	maker-Fvb1-1-snap-gene-118.37	Singleton
	augustus_masked-Fvb1-1-processed-gene-118.4	Singleton
	maker-Fvb1-1-snap-gene-118.42	Dispersed
	maker-Fvb1-1-augustus-gene-118.33	WGD or Segmental
	maker-Fvb1-1-snap-gene-118.38	Dispersed
	maker-Fvb1-1-snap-gene-118.44	WGD or Segmental
	maker-Fvb1-1-snap-gene-118.39	WGD or Segmental
	maker-Fvb1-1-augustus-gene-118.35	WGD or Segmental
	maker-Fvb1-1-snap-gene-118.47	WGD or Segmental
	maker-Fvb1-1-augustus-gene-118.30	Singleton
	augustus_masked-Fvb1-1-processed-gene-118.6	WGD or Segmental
	augustus_masked-Fvb1-1-processed-gene-118.15	WGD or Segmental
	maker-Fvb1-1-snap-gene-118.48	Singleton
	maker-Fvb1-1-augustus-gene-119.27	WGD or Segmental
	augustus_masked-Fvb1-1-processed-gene-119.7	WGD or Segmental
	snap_masked-Fvb1-1-processed-gene-119.15	Dispersed
	maker-Fvb1-1-augustus-gene-119.31	WGD or Segmental
	maker-Fvb1-1-snap-gene-119.41	Singleton
	augustus_masked-Fvb1-1-processed-gene-119.3	Dispersed
	maker-Fvb1-1-snap-gene-119.37	Dispersed
	maker-Fvb1-1-snap-gene-119.42	Dispersed
	maker-Fvb1-1-snap-gene-119.43	Dispersed
	maker-Fvb1-1-augustus-gene-119.29	WGD or Segmental
	maker-Fvb1-1-snap-gene-119.39	WGD or Segmental
	maker-Fvb1-1-snap-gene-119.44	WGD or Segmental
	maker-Fvb1-1-augustus-gene-119.35	WGD or Segmental
	maker-Fvb1-1-snap-gene-120.19	WGD or Segmental
	maker-Fvb1-1-augustus-gene-120.14	WGD or Segmental
	maker-Fvb1-1-snap-gene-120.22	WGD or Segmental
	augustus_masked-Fvb1-1-processed-gene-120.5	Dispersed
	augustus_masked-Fvb1-1-processed-gene-120.1	WGD or Segmental
	maker-Fvb1-1-augustus-gene-120.15	WGD or Segmental
	maker-Fvb1-1-augustus-gene-120.18	WGD or Segmental
	maker-Fvb1-1-augustus-gene-121.26	WGD or Segmental
	maker-Fvb1-1-augustus-gene-121.27	WGD or Segmental
	maker-Fvb1-1-snap-gene-121.37	Dispersed
	augustus_masked-Fvb1-1-processed-gene-121.2	WGD or Segmental
	augustus_masked-Fvb1-1-processed-gene-121.7	WGD or Segmental
	augustus_masked-Fvb1-1-processed-gene-121.8	Dispersed
	augustus_masked-Fvb1-1-processed-gene-121.3	WGD or Segmental
	augustus_masked-Fvb1-1-processed-gene-121.9	WGD or Segmental
	maker-Fvb1-1-augustus-gene-121.28	WGD or Segmental
	maker-Fvb1-1-augustus-gene-121.31	WGD or Segmental
	snap_masked-Fvb1-1-processed-gene-121.19	WGD or Segmental
	maker-Fvb1-1-augustus-gene-121.32	WGD or Segmental
	augustus_masked-Fvb1-1-processed-gene-122.0	WGD or Segmental
	maker-Fvb1-1-snap-gene-122.38	Dispersed
	maker-Fvb1-1-augustus-gene-122.28	Dispersed
	maker-Fvb1-1-augustus-gene-122.29	Proximal
	maker-Fvb1-1-snap-gene-122.42	Proximal
	maker-Fvb1-1-snap-gene-122.43	Proximal
	maker-Fvb1-1-augustus-gene-122.30	Proximal
	maker-Fvb1-1-snap-gene-122.44	Proximal
	maker-Fvb1-1-snap-gene-122.45	Singleton
	maker-Fvb1-1-snap-gene-122.46	Singleton
	snap_masked-Fvb1-1-processed-gene-122.17	Dispersed
	maker-Fvb1-1-snap-gene-122.47	WGD or Segmental
	maker-Fvb1-1-augustus-gene-123.30	Dispersed
	maker-Fvb1-1-augustus-gene-123.23	WGD or Segmental
	maker-Fvb1-1-snap-gene-123.34	WGD or Segmental
	maker-Fvb1-1-augustus-gene-123.25	WGD or Segmental
	snap_masked-Fvb1-1-processed-gene-123.19	WGD or Segmental
	snap_masked-Fvb1-1-processed-gene-123.20	Singleton
	snap_masked-Fvb1-1-processed-gene-123.13	WGD or Segmental
	augustus_masked-Fvb1-1-processed-gene-123.4	WGD or Segmental
	snap_masked-Fvb1-1-processed-gene-123.21	Dispersed
	maker-Fvb1-1-snap-gene-123.37	Singleton
	maker-Fvb1-1-snap-gene-123.38	Dispersed
	maker-Fvb1-1-augustus-gene-123.29	WGD or Segmental
	maker-Fvb1-1-snap-gene-124.36	WGD or Segmental
	maker-Fvb1-1-snap-gene-124.31	WGD or Segmental
	augustus_masked-Fvb1-1-processed-gene-124.3	WGD or Segmental
	augustus_masked-Fvb1-1-processed-gene-124.4	WGD or Segmental
	augustus_masked-Fvb1-1-processed-gene-124.8	WGD or Segmental
	maker-Fvb1-1-snap-gene-124.33	WGD or Segmental
	maker-Fvb1-1-augustus-gene-124.26	WGD or Segmental
	maker-Fvb1-1-augustus-gene-124.27	WGD or Segmental
	snap_masked-Fvb1-1-processed-gene-124.21	WGD or Segmental
	maker-Fvb1-1-snap-gene-124.38	WGD or Segmental
	maker-Fvb1-1-snap-gene-125.28	Singleton
	snap_masked-Fvb1-1-processed-gene-125.10	WGD or Segmental
	maker-Fvb1-1-augustus-gene-125.22	WGD or Segmental
	maker-Fvb1-1-snap-gene-125.31	WGD or Segmental
	augustus_masked-Fvb1-1-processed-gene-125.5	WGD or Segmental
	maker-Fvb1-1-augustus-gene-125.24	WGD or Segmental
	maker-Fvb1-1-snap-gene-125.34	WGD or Segmental
	maker-Fvb1-1-snap-gene-125.35	WGD or Segmental
	maker-Fvb1-1-snap-gene-126.38	WGD or Segmental
	maker-Fvb1-1-augustus-gene-126.29	WGD or Segmental
	maker-Fvb1-1-augustus-gene-126.33	WGD or Segmental
	snap_masked-Fvb1-1-processed-gene-126.21	Singleton
	maker-Fvb1-1-augustus-gene-126.30	WGD or Segmental
	maker-Fvb1-1-augustus-gene-126.31	WGD or Segmental
	augustus_masked-Fvb1-1-processed-gene-126.9	WGD or Segmental
	maker-Fvb1-1-augustus-gene-126.34	Dispersed
	maker-Fvb1-1-augustus-gene-126.32	WGD or Segmental
	snap_masked-Fvb1-1-processed-gene-126.18	WGD or Segmental
	maker-Fvb1-1-augustus-gene-127.21	WGD or Segmental
	maker-Fvb1-1-snap-gene-127.31	Singleton
	maker-Fvb1-1-augustus-gene-127.22	Singleton
	augustus_masked-Fvb1-1-processed-gene-127.2	WGD or Segmental
	snap_masked-Fvb1-1-processed-gene-127.17	WGD or Segmental
	maker-Fvb1-1-augustus-gene-127.24	WGD or Segmental
	augustus_masked-Fvb1-1-processed-gene-127.3	WGD or Segmental
	maker-Fvb1-1-snap-gene-127.33	Dispersed
	augustus_masked-Fvb1-1-processed-gene-127.4	WGD or Segmental
	augustus_masked-Fvb1-1-processed-gene-127.6	WGD or Segmental
	maker-Fvb1-1-augustus-gene-128.31	WGD or Segmental
	maker-Fvb1-1-augustus-gene-128.32	Dispersed
	maker-Fvb1-1-augustus-gene-128.33	WGD or Segmental
	augustus_masked-Fvb1-1-processed-gene-128.8	WGD or Segmental
	maker-Fvb1-1-augustus-gene-128.29	WGD or Segmental
	augustus_masked-Fvb1-1-processed-gene-128.5	WGD or Segmental
	augustus_masked-Fvb1-1-processed-gene-128.11	Dispersed
	maker-Fvb1-1-augustus-gene-128.30	WGD or Segmental
	maker-Fvb1-1-snap-gene-128.45	WGD or Segmental
	maker-Fvb1-1-snap-gene-128.39	WGD or Segmental
	maker-Fvb1-1-snap-gene-128.47	WGD or Segmental
	maker-Fvb1-1-augustus-gene-128.36	WGD or Segmental
	maker-Fvb1-1-snap-gene-129.27	WGD or Segmental
	maker-Fvb1-1-augustus-gene-129.22	WGD or Segmental
	maker-Fvb1-1-snap-gene-129.28	WGD or Segmental
	maker-Fvb1-1-augustus-gene-129.21	Tandem
	maker-Fvb1-1-snap-gene-129.32	WGD or Segmental
	maker-Fvb1-1-augustus-gene-129.24	Tandem
	augustus_masked-Fvb1-1-processed-gene-129.8	WGD or Segmental
	augustus_masked-Fvb1-1-processed-gene-129.9	Proximal
	maker-Fvb1-1-augustus-gene-129.26	WGD or Segmental
	maker-Fvb1-1-snap-gene-129.30	Dispersed
	augustus_masked-Fvb1-1-processed-gene-129.11	Singleton
	maker-Fvb1-1-snap-gene-130.15	WGD or Segmental
	snap_masked-Fvb1-1-processed-gene-130.6	WGD or Segmental
	maker-Fvb1-1-augustus-gene-130.14	Dispersed
	maker-Fvb1-1-augustus-gene-130.11	WGD or Segmental
	augustus_masked-Fvb1-1-processed-gene-130.4	WGD or Segmental
	augustus_masked-Fvb1-1-processed-gene-130.3	WGD or Segmental
	augustus_masked-Fvb1-1-processed-gene-131.0	WGD or Segmental
	maker-Fvb1-1-augustus-gene-131.35	WGD or Segmental
	augustus_masked-Fvb1-1-processed-gene-131.2	Dispersed
	maker-Fvb1-1-snap-gene-131.45	Singleton
	augustus_masked-Fvb1-1-processed-gene-131.4	WGD or Segmental
	augustus_masked-Fvb1-1-processed-gene-131.5	WGD or Segmental
	maker-Fvb1-1-augustus-gene-131.32	WGD or Segmental
	maker-Fvb1-1-snap-gene-131.46	Singleton
	maker-Fvb1-1-snap-gene-131.42	Dispersed
	maker-Fvb1-1-augustus-gene-131.37	WGD or Segmental
	maker-Fvb1-1-augustus-gene-131.34	WGD or Segmental
	maker-Fvb1-1-augustus-gene-131.38	WGD or Segmental
	augustus_masked-Fvb1-1-processed-gene-131.12	WGD or Segmental
	maker-Fvb1-1-snap-gene-132.16	Dispersed
	augustus_masked-Fvb1-1-processed-gene-132.3	Dispersed
	maker-Fvb1-1-snap-gene-132.17	WGD or Segmental
	augustus_masked-Fvb1-1-processed-gene-132.4	Dispersed
	maker-Fvb1-1-snap-gene-132.18	WGD or Segmental
	maker-Fvb1-1-augustus-gene-133.43	Singleton
	maker-Fvb1-1-augustus-gene-133.44	Singleton
	maker-Fvb1-1-augustus-gene-133.36	Singleton
	maker-Fvb1-1-snap-gene-133.49	WGD or Segmental
	maker-Fvb1-1-snap-gene-133.57	Singleton
	maker-Fvb1-1-augustus-gene-133.45	Dispersed
	augustus_masked-Fvb1-1-processed-gene-133.6	WGD or Segmental
	maker-Fvb1-1-augustus-gene-133.39	WGD or Segmental
	maker-Fvb1-1-augustus-gene-133.46	Dispersed
	augustus_masked-Fvb1-1-processed-gene-133.8	WGD or Segmental
	maker-Fvb1-1-augustus-gene-133.40	WGD or Segmental
	augustus_masked-Fvb1-1-processed-gene-133.10	WGD or Segmental
	maker-Fvb1-1-snap-gene-133.53	WGD or Segmental
	maker-Fvb1-1-augustus-gene-134.22	WGD or Segmental
	maker-Fvb1-1-augustus-gene-134.23	WGD or Segmental
	maker-Fvb1-1-augustus-gene-134.24	WGD or Segmental
	maker-Fvb1-1-augustus-gene-134.25	WGD or Segmental
	maker-Fvb1-1-snap-gene-134.27	WGD or Segmental
	maker-Fvb1-1-snap-gene-134.28	WGD or Segmental
	augustus_masked-Fvb1-1-processed-gene-134.7	WGD or Segmental
	maker-Fvb1-1-snap-gene-134.35	WGD or Segmental
	maker-Fvb1-1-snap-gene-134.36	Singleton
	maker-Fvb1-1-snap-gene-135.20	Singleton
	maker-Fvb1-1-augustus-gene-135.17	WGD or Segmental
	maker-Fvb1-1-snap-gene-135.21	Singleton
	maker-Fvb1-1-snap-gene-135.26	Proximal
	maker-Fvb1-1-augustus-gene-135.19	Dispersed
	maker-Fvb1-1-augustus-gene-135.15	WGD or Segmental
	maker-Fvb1-1-snap-gene-135.23	WGD or Segmental
	maker-Fvb1-1-snap-gene-135.24	Tandem
	maker-Fvb1-1-snap-gene-136.36	WGD or Segmental
	maker-Fvb1-1-augustus-gene-136.27	Tandem
	maker-Fvb1-1-snap-gene-136.32	Dispersed
	augustus_masked-Fvb1-1-processed-gene-136.3	WGD or Segmental
	augustus_masked-Fvb1-1-processed-gene-136.7	WGD or Segmental
	augustus_masked-Fvb1-1-processed-gene-136.4	Dispersed
	maker-Fvb1-1-augustus-gene-136.29	WGD or Segmental
	maker-Fvb1-1-augustus-gene-136.24	WGD or Segmental
	maker-Fvb1-1-augustus-gene-136.30	WGD or Segmental
	maker-Fvb1-1-snap-gene-136.41	Dispersed
	maker-Fvb1-1-snap-gene-136.42	Dispersed
	maker-Fvb1-1-augustus-gene-137.19	WGD or Segmental
	maker-Fvb1-1-augustus-gene-137.20	WGD or Segmental
	maker-Fvb1-1-augustus-gene-137.23	WGD or Segmental
	maker-Fvb1-1-augustus-gene-137.24	WGD or Segmental
	augustus_masked-Fvb1-1-processed-gene-137.8	WGD or Segmental
	augustus_masked-Fvb1-1-processed-gene-137.3	WGD or Segmental
	augustus_masked-Fvb1-1-processed-gene-138.0	WGD or Segmental
	maker-Fvb1-1-snap-gene-138.36	WGD or Segmental
	snap_masked-Fvb1-1-processed-gene-138.12	Dispersed
	maker-Fvb1-1-augustus-gene-138.24	WGD or Segmental
	maker-Fvb1-1-snap-gene-138.33	Singleton
	maker-Fvb1-1-augustus-gene-138.26	Dispersed
	augustus_masked-Fvb1-1-processed-gene-138.5	WGD or Segmental
	maker-Fvb1-1-snap-gene-138.35	Singleton
	maker-Fvb1-1-augustus-gene-139.15	Singleton
	snap_masked-Fvb1-1-processed-gene-139.12	WGD or Segmental
	maker-Fvb1-1-augustus-gene-140.23	Singleton
	augustus_masked-Fvb1-1-processed-gene-140.3	Proximal
	maker-Fvb1-1-snap-gene-140.30	Dispersed
	augustus_masked-Fvb1-1-processed-gene-140.5	WGD or Segmental
	snap_masked-Fvb1-1-processed-gene-140.17	Dispersed
	maker-Fvb1-1-snap-gene-140.33	Proximal
	maker-Fvb1-1-snap-gene-141.21	Singleton
	maker-Fvb1-1-snap-gene-141.22	Tandem
	snap_masked-Fvb1-1-processed-gene-141.9	Tandem
	augustus_masked-Fvb1-1-processed-gene-141.4	Dispersed
	augustus_masked-Fvb1-1-processed-gene-141.3	Proximal
	maker-Fvb1-1-augustus-gene-141.20	Dispersed
	maker-Fvb1-1-snap-gene-142.18	Dispersed
	augustus_masked-Fvb1-1-processed-gene-142.0	Dispersed
	snap_masked-Fvb1-1-processed-gene-142.10	Dispersed
	maker-Fvb1-1-snap-gene-142.21	Dispersed
	maker-Fvb1-1-snap-gene-142.22	Dispersed
	snap_masked-Fvb1-1-processed-gene-142.13	Dispersed
	augustus_masked-Fvb1-1-processed-gene-142.6	Singleton
	maker-Fvb1-1-augustus-gene-142.15	Dispersed
	snap_masked-Fvb1-1-processed-gene-143.16	WGD or Segmental
	augustus_masked-Fvb1-1-processed-gene-143.7	Dispersed
	maker-Fvb1-1-snap-gene-143.29	WGD or Segmental
	maker-Fvb1-1-augustus-gene-143.21	WGD or Segmental
	maker-Fvb1-1-augustus-gene-143.22	WGD or Segmental
	maker-Fvb1-1-snap-gene-143.28	WGD or Segmental
	maker-Fvb1-1-snap-gene-143.30	WGD or Segmental
	maker-Fvb1-1-augustus-gene-144.19	WGD or Segmental
	maker-Fvb1-1-augustus-gene-144.20	WGD or Segmental
	maker-Fvb1-1-augustus-gene-144.24	WGD or Segmental
	maker-Fvb1-1-augustus-gene-144.21	WGD or Segmental
	maker-Fvb1-1-augustus-gene-144.22	WGD or Segmental
	augustus_masked-Fvb1-1-processed-gene-144.4	WGD or Segmental
	augustus_masked-Fvb1-1-processed-gene-144.8	WGD or Segmental
	augustus_masked-Fvb1-1-processed-gene-144.9	Dispersed
	maker-Fvb1-1-snap-gene-144.29	Dispersed
	maker-Fvb1-1-augustus-gene-145.32	WGD or Segmental
	maker-Fvb1-1-augustus-gene-145.38	WGD or Segmental
	maker-Fvb1-1-augustus-gene-145.33	WGD or Segmental
	augustus_masked-Fvb1-1-processed-gene-145.11	WGD or Segmental
	snap_masked-Fvb1-1-processed-gene-145.18	WGD or Segmental
	snap_masked-Fvb1-1-processed-gene-145.20	WGD or Segmental
	maker-Fvb1-1-snap-gene-145.47	WGD or Segmental
	maker-Fvb1-1-snap-gene-145.54	WGD or Segmental
	maker-Fvb1-1-snap-gene-145.48	WGD or Segmental
	snap_masked-Fvb1-1-processed-gene-145.24	WGD or Segmental
	maker-Fvb1-1-augustus-gene-145.36	WGD or Segmental
	maker-Fvb1-1-augustus-gene-145.37	WGD or Segmental
	maker-Fvb1-1-snap-gene-145.55	WGD or Segmental
	maker-Fvb1-1-snap-gene-145.56	Dispersed
	maker-Fvb1-1-augustus-gene-146.25	WGD or Segmental
	augustus_masked-Fvb1-1-processed-gene-146.1	WGD or Segmental
	augustus_masked-Fvb1-1-processed-gene-146.2	WGD or Segmental
	augustus_masked-Fvb1-1-processed-gene-146.10	WGD or Segmental
	maker-Fvb1-1-snap-gene-146.29	Singleton
	maker-Fvb1-1-snap-gene-146.32	Singleton
	maker-Fvb1-1-snap-gene-146.33	Singleton
	maker-Fvb1-1-snap-gene-146.34	Singleton
	maker-Fvb1-1-augustus-gene-146.24	WGD or Segmental
	augustus_masked-Fvb1-1-processed-gene-147.1	WGD or Segmental
	maker-Fvb1-1-snap-gene-147.25	WGD or Segmental
	maker-Fvb1-1-augustus-gene-147.22	WGD or Segmental
	maker-Fvb1-1-snap-gene-147.27	WGD or Segmental
	augustus_masked-Fvb1-1-processed-gene-147.7	WGD or Segmental
	maker-Fvb1-1-snap-gene-147.30	Dispersed
	maker-Fvb1-1-snap-gene-147.28	WGD or Segmental
	snap_masked-Fvb1-1-processed-gene-148.14	Dispersed
	maker-Fvb1-1-snap-gene-148.28	Singleton
	maker-Fvb1-1-snap-gene-148.29	Singleton
	snap_masked-Fvb1-1-processed-gene-148.12	WGD or Segmental
	maker-Fvb1-1-augustus-gene-148.24	WGD or Segmental
	maker-Fvb1-1-augustus-gene-148.23	WGD or Segmental
	maker-Fvb1-1-augustus-gene-148.26	WGD or Segmental
	maker-Fvb1-1-augustus-gene-148.27	WGD or Segmental
	maker-Fvb1-1-snap-gene-148.36	WGD or Segmental
	maker-Fvb1-1-snap-gene-148.37	Dispersed
	maker-Fvb1-1-augustus-gene-149.38	WGD or Segmental
	maker-Fvb1-1-snap-gene-149.48	Singleton
	snap_masked-Fvb1-1-processed-gene-149.22	WGD or Segmental
	augustus_masked-Fvb1-1-processed-gene-149.3	WGD or Segmental
	snap_masked-Fvb1-1-processed-gene-149.30	WGD or Segmental
	maker-Fvb1-1-snap-gene-149.43	Singleton
	maker-Fvb1-1-augustus-gene-149.40	Dispersed
	augustus_masked-Fvb1-1-processed-gene-149.6	WGD or Segmental
	maker-Fvb1-1-snap-gene-149.44	Dispersed
	augustus_masked-Fvb1-1-processed-gene-149.7	Dispersed
	maker-Fvb1-1-augustus-gene-149.36	WGD or Segmental
	maker-Fvb1-1-augustus-gene-149.41	WGD or Segmental
	maker-Fvb1-1-augustus-gene-149.42	Tandem
	maker-Fvb1-1-augustus-gene-149.37	WGD or Segmental
	augustus_masked-Fvb1-1-processed-gene-149.10	Dispersed
	augustus_masked-Fvb1-1-processed-gene-150.0	WGD or Segmental
	maker-Fvb1-1-snap-gene-150.23	WGD or Segmental
	maker-Fvb1-1-augustus-gene-150.19	WGD or Segmental
	maker-Fvb1-1-augustus-gene-150.18	WGD or Segmental
	maker-Fvb1-1-augustus-gene-150.20	WGD or Segmental
	maker-Fvb1-1-snap-gene-150.27	Dispersed
	maker-Fvb1-1-snap-gene-150.28	WGD or Segmental
	maker-Fvb1-1-snap-gene-151.39	WGD or Segmental
	maker-Fvb1-1-augustus-gene-151.30	Tandem
	augustus_masked-Fvb1-1-processed-gene-151.3	WGD or Segmental
	maker-Fvb1-1-snap-gene-151.49	Singleton
	maker-Fvb1-1-augustus-gene-151.31	Proximal
	augustus_masked-Fvb1-1-processed-gene-151.4	WGD or Segmental
	maker-Fvb1-1-augustus-gene-151.36	WGD or Segmental
	maker-Fvb1-1-augustus-gene-151.32	WGD or Segmental
	maker-Fvb1-1-snap-gene-151.51	Dispersed
	snap_masked-Fvb1-1-processed-gene-151.24	WGD or Segmental
	maker-Fvb1-1-snap-gene-151.44	WGD or Segmental
	augustus_masked-Fvb1-1-processed-gene-151.10	WGD or Segmental
	maker-Fvb1-1-snap-gene-151.46	Singleton
	maker-Fvb1-1-snap-gene-151.47	Singleton
	maker-Fvb1-1-augustus-gene-151.38	WGD or Segmental
	maker-Fvb1-1-snap-gene-152.31	WGD or Segmental
	maker-Fvb1-1-snap-gene-152.32	WGD or Segmental
	maker-Fvb1-1-augustus-gene-152.27	WGD or Segmental
	maker-Fvb1-1-augustus-gene-152.28	WGD or Segmental
	maker-Fvb1-1-augustus-gene-152.24	WGD or Segmental
	maker-Fvb1-1-augustus-gene-152.25	WGD or Segmental
	maker-Fvb1-1-augustus-gene-152.29	WGD or Segmental
	maker-Fvb1-1-snap-gene-152.35	WGD or Segmental
	maker-Fvb1-1-augustus-gene-152.30	WGD or Segmental
	augustus_masked-Fvb1-1-processed-gene-153.1	WGD or Segmental
	maker-Fvb1-1-augustus-gene-153.34	WGD or Segmental
	maker-Fvb1-1-augustus-gene-153.40	WGD or Segmental
	snap_masked-Fvb1-1-processed-gene-153.27	Tandem
	maker-Fvb1-1-snap-gene-153.58	Dispersed
	augustus_masked-Fvb1-1-processed-gene-153.12	Dispersed
	augustus_masked-Fvb1-1-processed-gene-153.3	WGD or Segmental
	maker-Fvb1-1-snap-gene-153.59	WGD or Segmental
	augustus_masked-Fvb1-1-processed-gene-153.6	WGD or Segmental
	maker-Fvb1-1-augustus-gene-153.44	WGD or Segmental
	maker-Fvb1-1-snap-gene-153.52	WGD or Segmental
	maker-Fvb1-1-augustus-gene-153.45	WGD or Segmental
	augustus_masked-Fvb1-1-processed-gene-153.9	Dispersed
	maker-Fvb1-1-augustus-gene-154.26	WGD or Segmental
	maker-Fvb1-1-augustus-gene-154.28	Dispersed
	maker-Fvb1-1-augustus-gene-154.29	WGD or Segmental
	augustus_masked-Fvb1-1-processed-gene-154.5	WGD or Segmental
	maker-Fvb1-1-snap-gene-154.39	WGD or Segmental
	maker-Fvb1-1-snap-gene-154.40	WGD or Segmental
	maker-Fvb1-1-augustus-gene-154.31	WGD or Segmental
	maker-Fvb1-1-augustus-gene-154.32	WGD or Segmental
	maker-Fvb1-1-snap-gene-154.35	WGD or Segmental
	augustus_masked-Fvb1-1-processed-gene-154.10	WGD or Segmental
	maker-Fvb1-1-snap-gene-155.32	Dispersed
	augustus_masked-Fvb1-1-processed-gene-155.4	WGD or Segmental
	augustus_masked-Fvb1-1-processed-gene-155.0	WGD or Segmental
	maker-Fvb1-1-snap-gene-155.30	Singleton
	maker-Fvb1-1-augustus-gene-155.24	WGD or Segmental
	augustus_masked-Fvb1-1-processed-gene-155.5	Dispersed
	maker-Fvb1-1-snap-gene-155.34	WGD or Segmental
	augustus_masked-Fvb1-1-processed-gene-155.2	WGD or Segmental
	snap_masked-Fvb1-1-processed-gene-155.20	Singleton
	maker-Fvb1-1-snap-gene-155.35	Dispersed
	augustus_masked-Fvb1-1-processed-gene-156.0	WGD or Segmental
	augustus_masked-Fvb1-1-processed-gene-156.1	WGD or Segmental
	maker-Fvb1-1-augustus-gene-156.26	Singleton
	augustus_masked-Fvb1-1-processed-gene-156.3	WGD or Segmental
	maker-Fvb1-1-snap-gene-156.30	Dispersed
	maker-Fvb1-1-augustus-gene-156.28	WGD or Segmental
	maker-Fvb1-1-snap-gene-156.33	Dispersed
	augustus_masked-Fvb1-1-processed-gene-156.10	WGD or Segmental
	augustus_masked-Fvb1-1-processed-gene-156.11	Dispersed
	snap_masked-Fvb1-1-processed-gene-156.20	WGD or Segmental
	maker-Fvb1-1-snap-gene-157.9	Dispersed
	snap_masked-Fvb1-1-processed-gene-157.4	Singleton
	augustus_masked-Fvb1-1-processed-gene-157.0	WGD or Segmental
	maker-Fvb1-1-augustus-gene-157.8	WGD or Segmental
	snap_masked-Fvb1-1-processed-gene-158.11	Singleton
	maker-Fvb1-1-augustus-gene-158.24	WGD or Segmental
	augustus_masked-Fvb1-1-processed-gene-158.6	WGD or Segmental
	augustus_masked-Fvb1-1-processed-gene-158.7	WGD or Segmental
	maker-Fvb1-1-augustus-gene-158.25	WGD or Segmental
	maker-Fvb1-1-augustus-gene-158.29	WGD or Segmental
	maker-Fvb1-1-augustus-gene-158.30	WGD or Segmental
	snap_masked-Fvb1-1-processed-gene-158.15	WGD or Segmental
	snap_masked-Fvb1-1-processed-gene-158.22	Dispersed
	maker-Fvb1-1-augustus-gene-158.26	WGD or Segmental
	maker-Fvb1-1-snap-gene-158.35	WGD or Segmental
	maker-Fvb1-1-snap-gene-158.36	Dispersed
	maker-Fvb1-1-snap-gene-159.31	WGD or Segmental
	maker-Fvb1-1-snap-gene-159.32	Dispersed
	augustus_masked-Fvb1-1-processed-gene-159.0	WGD or Segmental
	maker-Fvb1-1-augustus-gene-159.28	WGD or Segmental
	augustus_masked-Fvb1-1-processed-gene-159.8	WGD or Segmental
	maker-Fvb1-1-augustus-gene-159.24	WGD or Segmental
	augustus_masked-Fvb1-1-processed-gene-159.2	WGD or Segmental
	maker-Fvb1-1-augustus-gene-159.27	Tandem
	maker-Fvb1-1-augustus-gene-159.29	WGD or Segmental
	augustus_masked-Fvb1-1-processed-gene-159.4	WGD or Segmental
	augustus_masked-Fvb1-1-processed-gene-159.5	Dispersed
	augustus_masked-Fvb1-1-processed-gene-159.10	WGD or Segmental
	snap_masked-Fvb1-1-processed-gene-160.14	WGD or Segmental
	snap_masked-Fvb1-1-processed-gene-160.15	Dispersed
	maker-Fvb1-1-augustus-gene-160.31	WGD or Segmental
	maker-Fvb1-1-snap-gene-160.52	WGD or Segmental
	augustus_masked-Fvb1-1-processed-gene-160.2	WGD or Segmental
	maker-Fvb1-1-augustus-gene-160.40	WGD or Segmental
	maker-Fvb1-1-snap-gene-160.46	Singleton
	maker-Fvb1-1-augustus-gene-160.33	WGD or Segmental
	augustus_masked-Fvb1-1-processed-gene-160.11	WGD or Segmental
	maker-Fvb1-1-augustus-gene-160.34	WGD or Segmental
	maker-Fvb1-1-augustus-gene-160.35	WGD or Segmental
	maker-Fvb1-1-augustus-gene-160.41	WGD or Segmental
	maker-Fvb1-1-augustus-gene-160.42	WGD or Segmental
	augustus_masked-Fvb1-1-processed-gene-160.6	WGD or Segmental
	maker-Fvb1-1-augustus-gene-160.36	WGD or Segmental
	snap_masked-Fvb1-1-processed-gene-160.23	Dispersed
	maker-Fvb1-1-snap-gene-161.41	WGD or Segmental
	maker-Fvb1-1-augustus-gene-161.28	WGD or Segmental
	snap_masked-Fvb1-1-processed-gene-161.24	Singleton
	maker-Fvb1-1-snap-gene-161.42	WGD or Segmental
	maker-Fvb1-1-augustus-gene-161.29	WGD or Segmental
	snap_masked-Fvb1-1-processed-gene-161.22	WGD or Segmental
	snap_masked-Fvb1-1-processed-gene-161.27	Singleton
	augustus_masked-Fvb1-1-processed-gene-161.8	Proximal
	maker-Fvb1-1-augustus-gene-161.30	Tandem
	maker-Fvb1-1-augustus-gene-161.31	Tandem
	augustus_masked-Fvb1-1-processed-gene-162.0	Singleton
	maker-Fvb1-1-augustus-gene-162.15	Dispersed
	maker-Fvb1-1-snap-gene-162.21	Dispersed
	maker-Fvb1-1-snap-gene-162.22	Singleton
	maker-Fvb1-1-snap-gene-162.23	Singleton
	maker-Fvb1-1-snap-gene-162.19	Singleton
	maker-Fvb1-1-snap-gene-162.24	Dispersed
	maker-Fvb1-1-snap-gene-162.25	Dispersed
	augustus_masked-Fvb1-1-processed-gene-162.6	WGD or Segmental
	augustus_masked-Fvb1-1-processed-gene-163.1	Tandem
	snap_masked-Fvb1-1-processed-gene-163.17	Singleton
	snap_masked-Fvb1-1-processed-gene-163.18	Singleton
	maker-Fvb1-1-snap-gene-163.33	Singleton
	augustus_masked-Fvb1-1-processed-gene-163.9	WGD or Segmental
	maker-Fvb1-1-snap-gene-163.34	Singleton
	augustus_masked-Fvb1-1-processed-gene-163.6	WGD or Segmental
	maker-Fvb1-1-augustus-gene-163.29	WGD or Segmental
	snap_masked-Fvb1-1-processed-gene-164.21	Singleton
	maker-Fvb1-1-augustus-gene-164.38	WGD or Segmental
	snap_masked-Fvb1-1-processed-gene-164.17	WGD or Segmental
	augustus_masked-Fvb1-1-processed-gene-164.8	WGD or Segmental
	maker-Fvb1-1-augustus-gene-164.41	WGD or Segmental
	maker-Fvb1-1-augustus-gene-164.37	Tandem
	maker-Fvb1-1-augustus-gene-164.42	Singleton
	augustus_masked-Fvb1-1-processed-gene-164.3	Proximal
	maker-Fvb1-1-augustus-gene-164.44	Tandem
	maker-Fvb1-1-snap-gene-165.23	WGD or Segmental
	augustus_masked-Fvb1-1-processed-gene-165.0	Proximal
	maker-Fvb1-1-augustus-gene-165.19	Proximal
	maker-Fvb1-1-snap-gene-165.25	Singleton
	maker-Fvb1-1-augustus-gene-165.21	WGD or Segmental
	augustus_masked-Fvb1-1-processed-gene-165.1	Dispersed
	maker-Fvb1-1-snap-gene-165.27	Dispersed
	maker-Fvb1-1-snap-gene-166.26	WGD or Segmental
	maker-Fvb1-1-snap-gene-166.27	Dispersed
	maker-Fvb1-1-snap-gene-166.28	WGD or Segmental
	snap_masked-Fvb1-1-processed-gene-166.16	Singleton
	maker-Fvb1-1-augustus-gene-166.21	WGD or Segmental
	maker-Fvb1-1-snap-gene-166.35	Singleton
	maker-Fvb1-1-snap-gene-166.30	Proximal
	snap_masked-Fvb1-1-processed-gene-166.12	Proximal
	maker-Fvb1-1-snap-gene-166.33	WGD or Segmental
	augustus_masked-Fvb1-1-processed-gene-166.5	WGD or Segmental
	maker-Fvb1-1-augustus-gene-167.36	WGD or Segmental
	maker-Fvb1-1-augustus-gene-167.37	WGD or Segmental
	augustus_masked-Fvb1-1-processed-gene-167.2	WGD or Segmental
	maker-Fvb1-1-snap-gene-167.54	Dispersed
	maker-Fvb1-1-augustus-gene-167.44	WGD or Segmental
	maker-Fvb1-1-snap-gene-167.50	Dispersed
	augustus_masked-Fvb1-1-processed-gene-167.5	WGD or Segmental
	snap_masked-Fvb1-1-processed-gene-167.21	WGD or Segmental
	maker-Fvb1-1-augustus-gene-167.41	WGD or Segmental
	maker-Fvb1-1-snap-gene-167.56	WGD or Segmental
	snap_masked-Fvb1-1-processed-gene-167.32	Singleton
	maker-Fvb1-1-snap-gene-167.57	WGD or Segmental
	maker-Fvb1-1-augustus-gene-167.46	WGD or Segmental
	snap_masked-Fvb1-1-processed-gene-167.23	Singleton
	maker-Fvb1-1-snap-gene-167.53	Dispersed
	maker-Fvb1-1-augustus-gene-168.25	WGD or Segmental
	maker-Fvb1-1-augustus-gene-168.28	WGD or Segmental
	maker-Fvb1-1-augustus-gene-168.29	WGD or Segmental
	maker-Fvb1-1-augustus-gene-168.26	WGD or Segmental
	snap_masked-Fvb1-1-processed-gene-168.16	WGD or Segmental
	maker-Fvb1-1-snap-gene-168.38	Singleton
	maker-Fvb1-1-snap-gene-168.39	Singleton
	maker-Fvb1-1-snap-gene-168.34	WGD or Segmental
	maker-Fvb1-1-snap-gene-168.35	Dispersed
	maker-Fvb1-1-snap-gene-169.41	WGD or Segmental
	maker-Fvb1-1-augustus-gene-169.32	WGD or Segmental
	maker-Fvb1-1-augustus-gene-169.34	WGD or Segmental
	maker-Fvb1-1-snap-gene-169.44	WGD or Segmental
	maker-Fvb1-1-augustus-gene-169.36	WGD or Segmental
	maker-Fvb1-1-augustus-gene-169.37	WGD or Segmental
	maker-Fvb1-1-augustus-gene-169.38	WGD or Segmental
	maker-Fvb1-1-augustus-gene-169.39	Tandem
	maker-Fvb1-1-augustus-gene-169.40	WGD or Segmental
	snap_masked-Fvb1-1-processed-gene-169.25	Singleton
	maker-Fvb1-1-augustus-gene-170.20	WGD or Segmental
	maker-Fvb1-1-snap-gene-170.29	Singleton
	snap_masked-Fvb1-1-processed-gene-170.8	Dispersed
	snap_masked-Fvb1-1-processed-gene-170.13	Singleton
	augustus_masked-Fvb1-1-processed-gene-170.2	WGD or Segmental
	maker-Fvb1-1-augustus-gene-170.22	WGD or Segmental
	augustus_masked-Fvb1-1-processed-gene-171.0	Singleton
	augustus_masked-Fvb1-1-processed-gene-171.1	Singleton
	augustus_masked-Fvb1-1-processed-gene-171.2	Singleton
	maker-Fvb1-1-augustus-gene-171.37	WGD or Segmental
	maker-Fvb1-1-augustus-gene-171.38	WGD or Segmental
	maker-Fvb1-1-augustus-gene-171.39	WGD or Segmental
	augustus_masked-Fvb1-1-processed-gene-171.5	WGD or Segmental
	augustus_masked-Fvb1-1-processed-gene-171.9	WGD or Segmental
	maker-Fvb1-1-augustus-gene-171.40	WGD or Segmental
	maker-Fvb1-1-snap-gene-171.49	Singleton
	augustus_masked-Fvb1-1-processed-gene-171.7	WGD or Segmental
	snap_masked-Fvb1-1-processed-gene-171.24	Singleton
	maker-Fvb1-1-snap-gene-171.50	WGD or Segmental
	augustus_masked-Fvb1-1-processed-gene-171.8	Dispersed
	snap_masked-Fvb1-1-processed-gene-171.32	Proximal
	maker-Fvb1-1-snap-gene-171.51	Dispersed
	maker-Fvb1-1-augustus-gene-172.38	WGD or Segmental
	maker-Fvb1-1-snap-gene-172.41	WGD or Segmental
	maker-Fvb1-1-augustus-gene-172.32	WGD or Segmental
	maker-Fvb1-1-augustus-gene-172.39	WGD or Segmental
	maker-Fvb1-1-augustus-gene-172.40	WGD or Segmental
	maker-Fvb1-1-augustus-gene-172.33	WGD or Segmental
	maker-Fvb1-1-augustus-gene-172.34	WGD or Segmental
	maker-Fvb1-1-snap-gene-172.45	WGD or Segmental
	maker-Fvb1-1-augustus-gene-172.36	WGD or Segmental
	maker-Fvb1-1-augustus-gene-173.34	WGD or Segmental
	maker-Fvb1-1-augustus-gene-173.33	WGD or Segmental
	maker-Fvb1-1-augustus-gene-173.35	WGD or Segmental
	maker-Fvb1-1-augustus-gene-173.36	WGD or Segmental
	augustus_masked-Fvb1-1-processed-gene-173.2	WGD or Segmental
	maker-Fvb1-1-snap-gene-173.46	WGD or Segmental
	maker-Fvb1-1-snap-gene-173.48	WGD or Segmental
	augustus_masked-Fvb1-1-processed-gene-173.3	WGD or Segmental
	augustus_masked-Fvb1-1-processed-gene-173.8	WGD or Segmental
	snap_masked-Fvb1-1-processed-gene-173.16	Singleton
	augustus_masked-Fvb1-1-processed-gene-173.4	Dispersed
	maker-Fvb1-1-augustus-gene-173.38	WGD or Segmental
	snap_masked-Fvb1-1-processed-gene-173.31	WGD or Segmental
	snap_masked-Fvb1-1-processed-gene-173.32	WGD or Segmental
	augustus_masked-Fvb1-1-processed-gene-174.0	WGD or Segmental
	maker-Fvb1-1-snap-gene-174.40	WGD or Segmental
	snap_masked-Fvb1-1-processed-gene-174.22	Dispersed
	augustus_masked-Fvb1-1-processed-gene-174.7	Proximal
	augustus_masked-Fvb1-1-processed-gene-174.2	Dispersed
	snap_masked-Fvb1-1-processed-gene-174.25	Singleton
	maker-Fvb1-1-snap-gene-174.37	WGD or Segmental
	augustus_masked-Fvb1-1-processed-gene-174.5	WGD or Segmental
	maker-Fvb1-1-snap-gene-174.38	WGD or Segmental
	augustus_masked-Fvb1-1-processed-gene-174.8	WGD or Segmental
	snap_masked-Fvb1-1-processed-gene-174.20	Singleton
	snap_masked-Fvb1-1-processed-gene-174.27	Dispersed
	augustus_masked-Fvb1-1-processed-gene-174.9	Dispersed
	snap_masked-Fvb1-1-processed-gene-174.29	WGD or Segmental
	augustus_masked-Fvb1-1-processed-gene-174.12	WGD or Segmental
	maker-Fvb1-1-augustus-gene-174.33	WGD or Segmental
	maker-Fvb1-1-augustus-gene-174.36	WGD or Segmental
	maker-Fvb1-1-augustus-gene-175.42	WGD or Segmental
	augustus_masked-Fvb1-1-processed-gene-175.1	WGD or Segmental
	snap_masked-Fvb1-1-processed-gene-175.19	Singleton
	snap_masked-Fvb1-1-processed-gene-175.20	Singleton
	snap_masked-Fvb1-1-processed-gene-175.27	WGD or Segmental
	augustus_masked-Fvb1-1-processed-gene-175.9	WGD or Segmental
	augustus_masked-Fvb1-1-processed-gene-175.10	WGD or Segmental
	augustus_masked-Fvb1-1-processed-gene-175.2	WGD or Segmental
	snap_masked-Fvb1-1-processed-gene-175.22	Dispersed
	augustus_masked-Fvb1-1-processed-gene-175.11	WGD or Segmental
	snap_masked-Fvb1-1-processed-gene-175.23	Singleton
	augustus_masked-Fvb1-1-processed-gene-175.12	WGD or Segmental
	maker-Fvb1-1-augustus-gene-175.47	WGD or Segmental
	augustus_masked-Fvb1-1-processed-gene-175.3	Dispersed
	maker-Fvb1-1-snap-gene-175.52	WGD or Segmental
	snap_masked-Fvb1-1-processed-gene-175.37	WGD or Segmental
	augustus_masked-Fvb1-1-processed-gene-175.6	Singleton
	maker-Fvb1-1-augustus-gene-175.44	WGD or Segmental
	maker-Fvb1-1-augustus-gene-175.49	Tandem
	maker-Fvb1-1-augustus-gene-175.45	WGD or Segmental
	maker-Fvb1-1-augustus-gene-175.50	Dispersed
	augustus_masked-Fvb1-1-processed-gene-176.2	WGD or Segmental
	snap_masked-Fvb1-1-processed-gene-176.27	Dispersed
	augustus_masked-Fvb1-1-processed-gene-176.5	WGD or Segmental
	maker-Fvb1-1-snap-gene-176.76	Singleton
	maker-Fvb1-1-snap-gene-176.77	WGD or Segmental
	maker-Fvb1-1-snap-gene-176.83	WGD or Segmental
	augustus_masked-Fvb1-1-processed-gene-176.10	WGD or Segmental
	maker-Fvb1-1-augustus-gene-176.66	WGD or Segmental
	maker-Fvb1-1-snap-gene-176.78	WGD or Segmental
	maker-Fvb1-1-snap-gene-176.87	WGD or Segmental
	snap_masked-Fvb1-1-processed-gene-176.34	Singleton
	maker-Fvb1-1-augustus-gene-176.62	Dispersed
	maker-Fvb1-1-augustus-gene-176.63	Dispersed
	maker-Fvb1-1-snap-gene-176.88	Dispersed
	maker-Fvb1-1-snap-gene-176.89	Dispersed
	augustus_masked-Fvb1-1-processed-gene-176.16	WGD or Segmental
	snap_masked-Fvb1-1-processed-gene-176.54	WGD or Segmental
	augustus_masked-Fvb1-1-processed-gene-176.24	WGD or Segmental
	maker-Fvb1-1-augustus-gene-177.38	WGD or Segmental
	maker-Fvb1-1-augustus-gene-177.33	WGD or Segmental
	maker-Fvb1-1-snap-gene-177.45	Singleton
	maker-Fvb1-1-augustus-gene-177.39	WGD or Segmental
	snap_masked-Fvb1-1-processed-gene-177.14	Singleton
	snap_masked-Fvb1-1-processed-gene-177.24	WGD or Segmental
	augustus_masked-Fvb1-1-processed-gene-177.4	WGD or Segmental
	maker-Fvb1-1-augustus-gene-177.41	WGD or Segmental
	maker-Fvb1-1-snap-gene-177.46	Dispersed
	maker-Fvb1-1-augustus-gene-177.35	WGD or Segmental
	maker-Fvb1-1-augustus-gene-177.36	WGD or Segmental
	maker-Fvb1-1-augustus-gene-177.42	WGD or Segmental
	snap_masked-Fvb1-1-processed-gene-177.29	Singleton
	maker-Fvb1-1-snap-gene-177.49	Dispersed
	augustus_masked-Fvb1-1-processed-gene-177.11	WGD or Segmental
	maker-Fvb1-1-snap-gene-178.47	WGD or Segmental
	maker-Fvb1-1-snap-gene-178.39	WGD or Segmental
	snap_masked-Fvb1-1-processed-gene-178.26	Singleton
	maker-Fvb1-1-augustus-gene-178.37	WGD or Segmental
	maker-Fvb1-1-augustus-gene-178.31	WGD or Segmental
	maker-Fvb1-1-snap-gene-178.41	WGD or Segmental
	maker-Fvb1-1-augustus-gene-178.32	WGD or Segmental
	maker-Fvb1-1-snap-gene-178.43	WGD or Segmental
	maker-Fvb1-1-augustus-gene-178.34	WGD or Segmental
	augustus_masked-Fvb1-1-processed-gene-178.10	WGD or Segmental
	maker-Fvb1-1-augustus-gene-178.35	WGD or Segmental
	snap_masked-Fvb1-1-processed-gene-179.14	Dispersed
	maker-Fvb1-1-augustus-gene-179.31	WGD or Segmental
	snap_masked-Fvb1-1-processed-gene-179.16	Singleton
	maker-Fvb1-1-snap-gene-179.39	Dispersed
	augustus_masked-Fvb1-1-processed-gene-179.7	Dispersed
	maker-Fvb1-1-augustus-gene-179.32	WGD or Segmental
	maker-Fvb1-1-augustus-gene-179.29	WGD or Segmental
	maker-Fvb1-1-augustus-gene-179.33	WGD or Segmental
	augustus_masked-Fvb1-1-processed-gene-179.12	Tandem
	maker-Fvb1-1-augustus-gene-179.30	WGD or Segmental
	augustus_masked-Fvb1-1-processed-gene-179.4	WGD or Segmental
	maker-Fvb1-1-snap-gene-179.37	WGD or Segmental
	maker-Fvb1-1-augustus-gene-179.34	WGD or Segmental
	maker-Fvb1-1-snap-gene-180.39	WGD or Segmental
	augustus_masked-Fvb1-1-processed-gene-180.7	WGD or Segmental
	augustus_masked-Fvb1-1-processed-gene-180.1	Singleton
	maker-Fvb1-1-augustus-gene-180.27	WGD or Segmental
	maker-Fvb1-1-augustus-gene-180.31	WGD or Segmental
	maker-Fvb1-1-snap-gene-180.41	Singleton
	maker-Fvb1-1-augustus-gene-180.32	Dispersed
	snap_masked-Fvb1-1-processed-gene-180.14	WGD or Segmental
	maker-Fvb1-1-augustus-gene-180.28	WGD or Segmental
	maker-Fvb1-1-augustus-gene-180.33	WGD or Segmental
	maker-Fvb1-1-snap-gene-180.37	WGD or Segmental
	maker-Fvb1-1-augustus-gene-180.30	WGD or Segmental
	maker-Fvb1-1-augustus-gene-180.34	WGD or Segmental
	maker-Fvb1-1-augustus-gene-181.32	WGD or Segmental
	maker-Fvb1-1-augustus-gene-181.38	WGD or Segmental
	snap_masked-Fvb1-1-processed-gene-181.17	WGD or Segmental
	augustus_masked-Fvb1-1-processed-gene-181.1	WGD or Segmental
	snap_masked-Fvb1-1-processed-gene-181.25	WGD or Segmental
	snap_masked-Fvb1-1-processed-gene-181.26	WGD or Segmental
	maker-Fvb1-1-augustus-gene-181.39	Singleton
	augustus_masked-Fvb1-1-processed-gene-181.3	WGD or Segmental
	augustus_masked-Fvb1-1-processed-gene-181.4	WGD or Segmental
	maker-Fvb1-1-augustus-gene-181.33	WGD or Segmental
	maker-Fvb1-1-augustus-gene-181.34	WGD or Segmental
	maker-Fvb1-1-snap-gene-181.44	WGD or Segmental
	maker-Fvb1-1-snap-gene-181.50	WGD or Segmental
	maker-Fvb1-1-snap-gene-181.45	WGD or Segmental
	maker-Fvb1-1-augustus-gene-181.37	WGD or Segmental
	maker-Fvb1-1-snap-gene-182.44	WGD or Segmental
	maker-Fvb1-1-snap-gene-182.45	WGD or Segmental
	maker-Fvb1-1-snap-gene-182.47	WGD or Segmental
	maker-Fvb1-1-snap-gene-182.42	WGD or Segmental
	maker-Fvb1-1-augustus-gene-182.38	WGD or Segmental
	maker-Fvb1-1-snap-gene-182.49	WGD or Segmental
	augustus_masked-Fvb1-1-processed-gene-182.11	WGD or Segmental
	augustus_masked-Fvb1-1-processed-gene-182.13	WGD or Segmental
	snap_masked-Fvb1-1-processed-gene-182.33	Singleton
	maker-Fvb1-1-snap-gene-182.43	Singleton
	augustus_masked-Fvb1-1-processed-gene-182.15	WGD or Segmental
	augustus_masked-Fvb1-1-processed-gene-183.0	WGD or Segmental
	maker-Fvb1-1-snap-gene-183.49	WGD or Segmental
	maker-Fvb1-1-snap-gene-183.40	WGD or Segmental
	maker-Fvb1-1-augustus-gene-183.37	WGD or Segmental
	maker-Fvb1-1-snap-gene-183.41	WGD or Segmental
	maker-Fvb1-1-snap-gene-183.53	Singleton
	maker-Fvb1-1-snap-gene-183.43	WGD or Segmental
	snap_masked-Fvb1-1-processed-gene-183.25	Singleton
	maker-Fvb1-1-snap-gene-183.44	WGD or Segmental
	maker-Fvb1-1-snap-gene-183.46	WGD or Segmental
	maker-Fvb1-1-augustus-gene-183.38	WGD or Segmental
	maker-Fvb1-1-augustus-gene-183.39	WGD or Segmental
	snap_masked-Fvb1-1-processed-gene-183.28	WGD or Segmental
	maker-Fvb1-1-augustus-gene-183.34	WGD or Segmental
	maker-Fvb1-1-augustus-gene-183.35	WGD or Segmental
	maker-Fvb1-1-augustus-gene-184.29	WGD or Segmental
	maker-Fvb1-1-augustus-gene-184.32	WGD or Segmental
	maker-Fvb1-1-augustus-gene-184.33	WGD or Segmental
	maker-Fvb1-1-snap-gene-184.44	Singleton
	maker-Fvb1-1-augustus-gene-184.30	WGD or Segmental
	augustus_masked-Fvb1-1-processed-gene-184.6	WGD or Segmental
	augustus_masked-Fvb1-1-processed-gene-184.7	WGD or Segmental
	maker-Fvb1-1-augustus-gene-184.31	Dispersed
	augustus_masked-Fvb1-1-processed-gene-184.8	Singleton
	snap_masked-Fvb1-1-processed-gene-184.19	Dispersed
	maker-Fvb1-1-snap-gene-184.46	WGD or Segmental
	augustus_masked-Fvb1-1-processed-gene-184.4	WGD or Segmental
	augustus_masked-Fvb1-1-processed-gene-184.9	Dispersed
	maker-Fvb1-1-augustus-gene-184.35	WGD or Segmental
	maker-Fvb1-1-augustus-gene-184.36	WGD or Segmental
	maker-Fvb1-1-augustus-gene-184.37	WGD or Segmental
	maker-Fvb1-1-augustus-gene-184.38	WGD or Segmental
	maker-Fvb1-1-augustus-gene-185.32	WGD or Segmental
	maker-Fvb1-1-snap-gene-185.38	WGD or Segmental
	maker-Fvb1-1-snap-gene-185.43	WGD or Segmental
	maker-Fvb1-1-snap-gene-185.40	WGD or Segmental
	maker-Fvb1-1-snap-gene-185.44	WGD or Segmental
	maker-Fvb1-1-snap-gene-185.45	WGD or Segmental
	maker-Fvb1-1-augustus-gene-185.31	WGD or Segmental
	snap_masked-Fvb1-1-processed-gene-185.20	WGD or Segmental
	maker-Fvb1-1-snap-gene-185.46	WGD or Segmental
	maker-Fvb1-1-snap-gene-185.47	Dispersed
	augustus_masked-Fvb1-1-processed-gene-186.1	Singleton
	maker-Fvb1-1-snap-gene-186.52	WGD or Segmental
	snap_masked-Fvb1-1-processed-gene-186.25	WGD or Segmental
	maker-Fvb1-1-snap-gene-186.62	WGD or Segmental
	maker-Fvb1-1-augustus-gene-186.42	WGD or Segmental
	maker-Fvb1-1-snap-gene-186.54	WGD or Segmental
	maker-Fvb1-1-augustus-gene-186.48	WGD or Segmental
	maker-Fvb1-1-snap-gene-186.64	WGD or Segmental
	snap_masked-Fvb1-1-processed-gene-186.28	WGD or Segmental
	maker-Fvb1-1-augustus-gene-186.43	WGD or Segmental
	maker-Fvb1-1-augustus-gene-186.49	WGD or Segmental
	augustus_masked-Fvb1-1-processed-gene-186.8	Proximal
	snap_masked-Fvb1-1-processed-gene-186.38	Dispersed
	maker-Fvb1-1-snap-gene-186.58	Singleton
	maker-Fvb1-1-snap-gene-186.60	Dispersed
	maker-Fvb1-1-augustus-gene-186.50	Dispersed
	maker-Fvb1-1-augustus-gene-186.51	Dispersed
	maker-Fvb1-1-augustus-gene-186.46	Proximal
	maker-Fvb1-1-snap-gene-187.45	WGD or Segmental
	maker-Fvb1-1-snap-gene-187.46	WGD or Segmental
	maker-Fvb1-1-snap-gene-187.47	WGD or Segmental
	snap_masked-Fvb1-1-processed-gene-187.19	Dispersed
	augustus_masked-Fvb1-1-processed-gene-187.2	WGD or Segmental
	snap_masked-Fvb1-1-processed-gene-187.21	Dispersed
	augustus_masked-Fvb1-1-processed-gene-187.12	Dispersed
	maker-Fvb1-1-augustus-gene-187.41	WGD or Segmental
	snap_masked-Fvb1-1-processed-gene-187.22	Singleton
	maker-Fvb1-1-snap-gene-187.49	WGD or Segmental
	maker-Fvb1-1-augustus-gene-187.34	WGD or Segmental
	augustus_masked-Fvb1-1-processed-gene-187.5	WGD or Segmental
	maker-Fvb1-1-augustus-gene-187.43	WGD or Segmental
	maker-Fvb1-1-augustus-gene-188.37	WGD or Segmental
[truncated: 106,089 more rows]

## Sheet: S4
S4 Tandem duplication pairs of FaMYBs by MCScanX
Gene pairs	Gene ID	Gene Name	Gene ID	Gene Name
1	maker-Fvb6-1-augustus-gene-57.69	FaMYB9-Fve6	maker-Fvb6-1-augustus-gene-57.70	FaMYB10-Fve6
2	maker-Fvb3-2-augustus-gene-143.22	FaMYB5-Fii3	augustus_masked-Fvb3-2-processed-gene-143.7	FaMYB6-Fii3
3	maker-Fvb2-4-augustus-gene-220.50	FaMYB7-Fii2	maker-Fvb2-4-snap-gene-220.65	FaMYB8-Fii2
4	maker-Fvb5-3-augustus-gene-257.38	FaMYB18-Fii5	maker-Fvb5-3-augustus-gene-257.39	FaMYB19-Fii5
5	maker-Fvb2-1-augustus-gene-205.35	FaMYB8-Fni2	maker-Fvb2-1-augustus-gene-205.29	FaMYB9-Fni2
6	maker-Fvb5-4-augustus-gene-15.48	FaMYB3-Fni5	maker-Fvb5-4-augustus-gene-15.49	FaMYB4-Fni5
7	augustus_masked-Fvb2-3-processed-gene-4.1	FaMYB4-Fvi2	snap_masked-Fvb2-3-processed-gene-4.17	FaMYB5-Fvi2
8	maker-Fvb2-3-snap-gene-3.34	FaMYB2-Fvi2	maker-Fvb2-3-augustus-gene-3.27	FaMYB3-Fvi2
9	maker-Fvb2-3-augustus-gene-3.32	FaMYB1-Fvi2	maker-Fvb2-3-snap-gene-3.34	FaMYB2-Fvi2
10	maker-Fvb6-4-augustus-gene-319.35	FaMYB16-Fvi6	maker-Fvb6-4-augustus-gene-319.36	FaMYB17-Fvi6
11	augustus_masked-Fvb1-1-processed-gene-100.2		maker-Fvb1-1-augustus-gene-100.22
12	augustus_masked-Fvb1-1-processed-gene-115.3		maker-Fvb1-1-augustus-gene-115.17
13	maker-Fvb1-1-snap-gene-151.44		augustus_masked-Fvb1-1-processed-gene-151.10
14	augustus_masked-Fvb1-1-processed-gene-159.2		maker-Fvb1-1-augustus-gene-159.27
15	augustus_masked-Fvb1-1-processed-gene-162.6		augustus_masked-Fvb1-1-processed-gene-163.1
16	maker-Fvb1-1-augustus-gene-179.33		augustus_masked-Fvb1-1-processed-gene-179.12
17	snap_masked-Fvb1-1-processed-gene-188.19		augustus_masked-Fvb1-1-processed-gene-188.13
18	augustus_masked-Fvb1-1-processed-gene-188.7		maker-Fvb1-1-augustus-gene-188.43
19	snap_masked-Fvb1-1-processed-gene-198.16		augustus_masked-Fvb1-1-processed-gene-198.3
20	augustus_masked-Fvb1-1-processed-gene-200.6		augustus_masked-Fvb1-1-processed-gene-200.7
21	maker-Fvb1-1-augustus-gene-201.42		augustus_masked-Fvb1-1-processed-gene-201.6
22	augustus_masked-Fvb1-1-processed-gene-202.1		maker-Fvb1-1-snap-gene-202.61
23	maker-Fvb1-1-snap-gene-206.50		augustus_masked-Fvb1-1-processed-gene-206.12
24	augustus_masked-Fvb1-1-processed-gene-208.10		maker-Fvb1-1-augustus-gene-208.43
25	maker-Fvb1-1-snap-gene-212.39		augustus_masked-Fvb1-1-processed-gene-212.2
26	augustus_masked-Fvb1-1-processed-gene-215.8		maker-Fvb1-1-augustus-gene-215.45
27	augustus_masked-Fvb1-1-processed-gene-224.10		augustus_masked-Fvb1-1-processed-gene-224.11
28	augustus_masked-Fvb1-1-processed-gene-224.5		augustus_masked-Fvb1-1-processed-gene-224.2
29	augustus_masked-Fvb1-1-processed-gene-224.4		augustus_masked-Fvb1-1-processed-gene-224.5
30	maker-Fvb1-1-augustus-gene-237.64		augustus_masked-Fvb1-1-processed-gene-237.16
31	augustus_masked-Fvb1-1-processed-gene-237.16		maker-Fvb1-1-snap-gene-237.87
32	augustus_masked-Fvb1-1-processed-gene-238.10		snap_masked-Fvb1-1-processed-gene-238.33
33	augustus_masked-Fvb1-1-processed-gene-238.19		maker-Fvb1-1-snap-gene-238.57
34	snap_masked-Fvb1-1-processed-gene-238.27		augustus_masked-Fvb1-1-processed-gene-238.7
35	augustus_masked-Fvb1-1-processed-gene-240.8		augustus_masked-Fvb1-1-processed-gene-240.9
36	maker-Fvb1-1-augustus-gene-259.58		augustus_masked-Fvb1-1-processed-gene-259.15
37	augustus_masked-Fvb1-1-processed-gene-265.8		maker-Fvb1-1-snap-gene-265.61
38	augustus_masked-Fvb1-1-processed-gene-39.0		augustus_masked-Fvb1-1-processed-gene-39.3
39	augustus_masked-Fvb1-2-processed-gene-104.6		maker-Fvb1-2-snap-gene-104.45
40	maker-Fvb1-2-snap-gene-115.27		augustus_masked-Fvb1-2-processed-gene-115.2
41	augustus_masked-Fvb1-2-processed-gene-118.2		augustus_masked-Fvb1-2-processed-gene-118.3
42	maker-Fvb1-2-augustus-gene-118.33		augustus_masked-Fvb1-2-processed-gene-118.2
43	augustus_masked-Fvb1-2-processed-gene-141.3		augustus_masked-Fvb1-2-processed-gene-141.4
44	augustus_masked-Fvb1-2-processed-gene-147.4		maker-Fvb1-2-augustus-gene-147.36
45	augustus_masked-Fvb1-2-processed-gene-162.8		maker-Fvb1-2-snap-gene-162.27
46	augustus_masked-Fvb1-2-processed-gene-18.0		augustus_masked-Fvb1-2-processed-gene-18.1
47	augustus_masked-Fvb1-2-processed-gene-24.15		maker-Fvb1-2-snap-gene-24.88
48	augustus_masked-Fvb1-2-processed-gene-25.1		maker-Fvb1-2-snap-gene-25.53
49	augustus_masked-Fvb1-2-processed-gene-266.2		augustus_masked-Fvb1-2-processed-gene-267.1
50	augustus_masked-Fvb1-2-processed-gene-27.2		maker-Fvb1-2-snap-gene-27.64
51	augustus_masked-Fvb1-2-processed-gene-27.8		maker-Fvb1-2-snap-gene-27.62
52	snap_masked-Fvb1-2-processed-gene-34.40		augustus_masked-Fvb1-2-processed-gene-34.7
53	augustus_masked-Fvb1-2-processed-gene-35.18		snap_masked-Fvb1-2-processed-gene-35.45
54	augustus_masked-Fvb1-2-processed-gene-51.16		maker-Fvb1-2-augustus-gene-51.44
55	maker-Fvb1-2-augustus-gene-51.55		augustus_masked-Fvb1-2-processed-gene-51.16
56	maker-Fvb1-2-snap-gene-54.69		augustus_masked-Fvb1-2-processed-gene-54.15
57	augustus_masked-Fvb1-2-processed-gene-57.2		snap_masked-Fvb1-2-processed-gene-57.27
58	maker-Fvb1-2-snap-gene-58.64		augustus_masked-Fvb1-2-processed-gene-58.5
59	augustus_masked-Fvb1-2-processed-gene-6.19		maker-Fvb1-2-snap-gene-6.84
60	augustus_masked-Fvb1-2-processed-gene-60.0		maker-Fvb1-2-snap-gene-60.78
61	augustus_masked-Fvb1-2-processed-gene-61.10		augustus_masked-Fvb1-2-processed-gene-61.11
62	augustus_masked-Fvb1-2-processed-gene-63.3		snap_masked-Fvb1-2-processed-gene-63.16
63	augustus_masked-Fvb1-2-processed-gene-7.10		maker-Fvb1-2-snap-gene-7.44
64	augustus_masked-Fvb1-2-processed-gene-72.4		augustus_masked-Fvb1-2-processed-gene-72.5
65	augustus_masked-Fvb1-2-processed-gene-73.0		maker-Fvb1-2-snap-gene-73.84
66	maker-Fvb1-2-snap-gene-73.84		augustus_masked-Fvb1-2-processed-gene-73.4
67	maker-Fvb1-2-augustus-gene-84.52		augustus_masked-Fvb1-2-processed-gene-84.8
68	augustus_masked-Fvb1-2-processed-gene-84.8		snap_masked-Fvb1-2-processed-gene-84.30
69	augustus_masked-Fvb1-2-processed-gene-91.2		augustus_masked-Fvb1-2-processed-gene-91.5
70	augustus_masked-Fvb1-3-processed-gene-113.4		augustus_masked-Fvb1-3-processed-gene-113.2
71	augustus_masked-Fvb1-3-processed-gene-122.1		augustus_masked-Fvb1-3-processed-gene-122.2
72	augustus_masked-Fvb1-3-processed-gene-141.2		augustus_masked-Fvb1-3-processed-gene-141.8
73	augustus_masked-Fvb1-3-processed-gene-142.12		augustus_masked-Fvb1-3-processed-gene-142.5
74	maker-Fvb1-3-snap-gene-15.86		augustus_masked-Fvb1-3-processed-gene-15.10
75	augustus_masked-Fvb1-3-processed-gene-157.0		augustus_masked-Fvb1-3-processed-gene-157.3
76	augustus_masked-Fvb1-3-processed-gene-157.3		augustus_masked-Fvb1-3-processed-gene-157.4
77	maker-Fvb1-3-snap-gene-164.36		augustus_masked-Fvb1-3-processed-gene-164.7
78	maker-Fvb1-3-augustus-gene-2.38		augustus_masked-Fvb1-3-processed-gene-2.7
79	augustus_masked-Fvb1-3-processed-gene-202.6		maker-Fvb1-3-snap-gene-202.31
80	augustus_masked-Fvb1-3-processed-gene-23.1		augustus_masked-Fvb1-3-processed-gene-23.2
81	maker-Fvb1-3-augustus-gene-24.31		augustus_masked-Fvb1-3-processed-gene-24.3
82	augustus_masked-Fvb1-3-processed-gene-24.3		maker-Fvb1-3-augustus-gene-24.33
83	augustus_masked-Fvb1-3-processed-gene-25.12		augustus_masked-Fvb1-3-processed-gene-25.13
84	maker-Fvb1-3-snap-gene-25.63		augustus_masked-Fvb1-3-processed-gene-25.16
85	augustus_masked-Fvb1-3-processed-gene-26.10		maker-Fvb1-3-snap-gene-26.65
86	maker-Fvb1-3-augustus-gene-31.45		augustus_masked-Fvb1-3-processed-gene-31.5
87	maker-Fvb1-3-augustus-gene-39.57		augustus_masked-Fvb1-3-processed-gene-39.12
88	maker-Fvb1-3-snap-gene-41.61		augustus_masked-Fvb1-3-processed-gene-41.12
89	augustus_masked-Fvb1-3-processed-gene-45.1		maker-Fvb1-3-augustus-gene-45.40
90	maker-Fvb1-3-snap-gene-52.42		augustus_masked-Fvb1-3-processed-gene-52.2
91	augustus_masked-Fvb1-3-processed-gene-56.13		snap_masked-Fvb1-3-processed-gene-56.30
92	augustus_masked-Fvb1-3-processed-gene-57.0		augustus_masked-Fvb1-3-processed-gene-57.1
93	augustus_masked-Fvb1-3-processed-gene-57.4		augustus_masked-Fvb1-3-processed-gene-57.5
94	augustus_masked-Fvb1-3-processed-gene-58.14		maker-Fvb1-3-augustus-gene-58.49
95	augustus_masked-Fvb1-3-processed-gene-65.6		maker-Fvb1-3-snap-gene-65.52
96	augustus_masked-Fvb1-3-processed-gene-75.9		maker-Fvb1-3-snap-gene-75.62
97	augustus_masked-Fvb1-3-processed-gene-76.6		augustus_masked-Fvb1-3-processed-gene-76.7
98	maker-Fvb1-3-snap-gene-78.69		augustus_masked-Fvb1-3-processed-gene-78.4
99	snap_masked-Fvb1-3-processed-gene-8.30		augustus_masked-Fvb1-3-processed-gene-8.4
100	augustus_masked-Fvb1-3-processed-gene-86.8		maker-Fvb1-3-snap-gene-86.72
101	augustus_masked-Fvb1-3-processed-gene-87.10		maker-Fvb1-3-snap-gene-87.49
102	maker-Fvb1-3-augustus-gene-91.38		augustus_masked-Fvb1-3-processed-gene-91.11
103	augustus_masked-Fvb1-4-processed-gene-100.4		maker-Fvb1-4-snap-gene-100.66
104	maker-Fvb1-4-augustus-gene-100.56		augustus_masked-Fvb1-4-processed-gene-100.9
105	augustus_masked-Fvb1-4-processed-gene-100.9		maker-Fvb1-4-augustus-gene-100.58
106	augustus_masked-Fvb1-4-processed-gene-103.7		maker-Fvb1-4-augustus-gene-104.34
107	augustus_masked-Fvb1-4-processed-gene-105.6		augustus_masked-Fvb1-4-processed-gene-105.7
108	augustus_masked-Fvb1-4-processed-gene-108.9		maker-Fvb1-4-snap-gene-108.66
109	augustus_masked-Fvb1-4-processed-gene-112.0		augustus_masked-Fvb1-4-processed-gene-112.1
110	augustus_masked-Fvb1-4-processed-gene-115.6		maker-Fvb1-4-augustus-gene-115.40
111	maker-Fvb1-4-augustus-gene-115.43		augustus_masked-Fvb1-4-processed-gene-115.6
112	maker-Fvb1-4-augustus-gene-116.36		augustus_masked-Fvb1-4-processed-gene-116.7
113	augustus_masked-Fvb1-4-processed-gene-116.7		maker-Fvb1-4-snap-gene-116.49
114	maker-Fvb1-4-augustus-gene-118.37		augustus_masked-Fvb1-4-processed-gene-118.5
115	snap_masked-Fvb1-4-processed-gene-123.22		augustus_masked-Fvb1-4-processed-gene-123.11
116	augustus_masked-Fvb1-4-processed-gene-124.15		augustus_masked-Fvb1-4-processed-gene-124.8
117	augustus_masked-Fvb1-4-processed-gene-13.1		augustus_masked-Fvb1-4-processed-gene-13.3
118	augustus_masked-Fvb1-4-processed-gene-13.22		augustus_masked-Fvb1-4-processed-gene-13.23
119	augustus_masked-Fvb1-4-processed-gene-15.0		maker-Fvb1-4-augustus-gene-15.44
120	augustus_masked-Fvb1-4-processed-gene-16.1		maker-Fvb1-4-snap-gene-16.48
121	augustus_masked-Fvb1-4-processed-gene-175.7		augustus_masked-Fvb1-4-processed-gene-176.0
122	maker-Fvb1-4-augustus-gene-18.55		augustus_masked-Fvb1-4-processed-gene-18.9
123	augustus_masked-Fvb1-4-processed-gene-18.9		maker-Fvb1-4-augustus-gene-18.60
124	maker-Fvb1-4-snap-gene-2.70		augustus_masked-Fvb1-4-processed-gene-2.3
125	augustus_masked-Fvb1-4-processed-gene-24.7		maker-Fvb1-4-snap-gene-24.66
126	maker-Fvb1-4-snap-gene-27.86		augustus_masked-Fvb1-4-processed-gene-27.17
127	augustus_masked-Fvb1-4-processed-gene-35.20		snap_masked-Fvb1-4-processed-gene-35.32
128	snap_masked-Fvb1-4-processed-gene-36.33		augustus_masked-Fvb1-4-processed-gene-36.10
129	augustus_masked-Fvb1-4-processed-gene-37.13		augustus_masked-Fvb1-4-processed-gene-37.15
130	maker-Fvb1-4-snap-gene-37.77		augustus_masked-Fvb1-4-processed-gene-37.16
131	snap_masked-Fvb1-4-processed-gene-37.23		augustus_masked-Fvb1-4-processed-gene-37.4
132	augustus_masked-Fvb1-4-processed-gene-37.5		maker-Fvb1-4-augustus-gene-37.60
133	snap_masked-Fvb1-4-processed-gene-37.27		augustus_masked-Fvb1-4-processed-gene-37.5
134	augustus_masked-Fvb1-4-processed-gene-4.0		augustus_masked-Fvb1-4-processed-gene-4.1
135	snap_masked-Fvb1-4-processed-gene-41.32		augustus_masked-Fvb1-4-processed-gene-41.8
136	augustus_masked-Fvb1-4-processed-gene-48.11		maker-Fvb1-4-augustus-gene-48.49
137	augustus_masked-Fvb1-4-processed-gene-49.12		maker-Fvb1-4-snap-gene-49.81
138	augustus_masked-Fvb1-4-processed-gene-5.20		augustus_masked-Fvb1-4-processed-gene-5.21
139	augustus_masked-Fvb1-4-processed-gene-50.22		augustus_masked-Fvb1-4-processed-gene-50.23
140	augustus_masked-Fvb1-4-processed-gene-50.3		augustus_masked-Fvb1-4-processed-gene-50.5
141	snap_masked-Fvb1-4-processed-gene-64.45		augustus_masked-Fvb1-4-processed-gene-64.14
142	augustus_masked-Fvb1-4-processed-gene-66.2		maker-Fvb1-4-augustus-gene-66.53
143	maker-Fvb1-4-augustus-gene-66.53		augustus_masked-Fvb1-4-processed-gene-66.9
144	augustus_masked-Fvb1-4-processed-gene-7.10		augustus_masked-Fvb1-4-processed-gene-7.11
145	augustus_masked-Fvb1-4-processed-gene-70.3		augustus_masked-Fvb1-4-processed-gene-70.4
146	augustus_masked-Fvb1-4-processed-gene-70.4		snap_masked-Fvb1-4-processed-gene-70.25
147	snap_masked-Fvb1-4-processed-gene-70.25		augustus_masked-Fvb1-4-processed-gene-70.6
148	augustus_masked-Fvb1-4-processed-gene-71.7		maker-Fvb1-4-snap-gene-71.40
149	maker-Fvb1-4-snap-gene-72.70		augustus_masked-Fvb1-4-processed-gene-72.14
150	augustus_masked-Fvb1-4-processed-gene-82.10		maker-Fvb1-4-snap-gene-82.45
151	maker-Fvb1-4-snap-gene-82.48		augustus_masked-Fvb1-4-processed-gene-83.3
152	augustus_masked-Fvb1-4-processed-gene-83.3		snap_masked-Fvb1-4-processed-gene-83.14
153	augustus_masked-Fvb1-4-processed-gene-85.10		maker-Fvb1-4-snap-gene-85.66
154	augustus_masked-Fvb2-1-processed-gene-109.2		augustus_masked-Fvb2-1-processed-gene-109.3
155	maker-Fvb2-1-augustus-gene-122.48		augustus_masked-Fvb2-1-processed-gene-122.13
156	augustus_masked-Fvb2-1-processed-gene-136.14		maker-Fvb2-1-augustus-gene-136.45
157	augustus_masked-Fvb2-1-processed-gene-140.10		augustus_masked-Fvb2-1-processed-gene-140.11
158	augustus_masked-Fvb2-1-processed-gene-141.1		maker-Fvb2-1-snap-gene-141.38
159	augustus_masked-Fvb2-1-processed-gene-141.7		snap_masked-Fvb2-1-processed-gene-141.21
160	augustus_masked-Fvb2-1-processed-gene-146.3		maker-Fvb2-1-snap-gene-146.60
161	augustus_masked-Fvb2-1-processed-gene-149.1		snap_masked-Fvb2-1-processed-gene-149.16
162	augustus_masked-Fvb2-1-processed-gene-15.1		maker-Fvb2-1-snap-gene-15.51
163	augustus_masked-Fvb2-1-processed-gene-151.17		augustus_masked-Fvb2-1-processed-gene-151.18
164	augustus_masked-Fvb2-1-processed-gene-157.17		maker-Fvb2-1-augustus-gene-157.61
165	augustus_masked-Fvb2-1-processed-gene-159.0		maker-Fvb2-1-snap-gene-159.60
166	augustus_masked-Fvb2-1-processed-gene-162.1		augustus_masked-Fvb2-1-processed-gene-162.2
167	augustus_masked-Fvb2-1-processed-gene-165.0		maker-Fvb2-1-snap-gene-165.63
168	augustus_masked-Fvb2-1-processed-gene-182.7		augustus_masked-Fvb2-1-processed-gene-182.12
169	maker-Fvb2-1-augustus-gene-185.42		augustus_masked-Fvb2-1-processed-gene-185.13
170	augustus_masked-Fvb2-1-processed-gene-186.1		maker-Fvb2-1-snap-gene-186.42
171	augustus_masked-Fvb2-1-processed-gene-192.13		maker-Fvb2-1-augustus-gene-192.55
172	snap_masked-Fvb2-1-processed-gene-202.25		augustus_masked-Fvb2-1-processed-gene-203.0
173	augustus_masked-Fvb2-1-processed-gene-212.14		maker-Fvb2-1-snap-gene-212.72
174	maker-Fvb2-1-snap-gene-220.58		augustus_masked-Fvb2-1-processed-gene-220.1
175	maker-Fvb2-1-augustus-gene-220.43		augustus_masked-Fvb2-1-processed-gene-220.8
176	augustus_masked-Fvb2-1-processed-gene-223.8		maker-Fvb2-1-augustus-gene-223.41
177	augustus_masked-Fvb2-1-processed-gene-226.6		augustus_masked-Fvb2-1-processed-gene-226.7
178	maker-Fvb2-1-snap-gene-227.45		augustus_masked-Fvb2-1-processed-gene-227.2
179	augustus_masked-Fvb2-1-processed-gene-227.2		maker-Fvb2-1-snap-gene-227.51
180	augustus_masked-Fvb2-1-processed-gene-228.10		augustus_masked-Fvb2-1-processed-gene-228.11
181	augustus_masked-Fvb2-1-processed-gene-228.2		maker-Fvb2-1-snap-gene-228.57
182	augustus_masked-Fvb2-1-processed-gene-231.12		augustus_masked-Fvb2-1-processed-gene-231.13
183	augustus_masked-Fvb2-1-processed-gene-233.7		maker-Fvb2-1-snap-gene-233.64
184	augustus_masked-Fvb2-1-processed-gene-234.2		maker-Fvb2-1-augustus-gene-234.53
185	augustus_masked-Fvb2-1-processed-gene-239.0		maker-Fvb2-1-snap-gene-239.64
186	augustus_masked-Fvb2-1-processed-gene-242.4		maker-Fvb2-1-augustus-gene-242.39
187	augustus_masked-Fvb2-1-processed-gene-244.16		augustus_masked-Fvb2-1-processed-gene-244.17
188	augustus_masked-Fvb2-1-processed-gene-244.17		maker-Fvb2-1-augustus-gene-244.65
189	maker-Fvb2-1-augustus-gene-254.50		augustus_masked-Fvb2-1-processed-gene-255.1
190	maker-Fvb2-1-augustus-gene-255.45		augustus_masked-Fvb2-1-processed-gene-255.5
191	maker-Fvb2-1-snap-gene-260.70		augustus_masked-Fvb2-1-processed-gene-260.10
192	augustus_masked-Fvb2-1-processed-gene-260.10		maker-Fvb2-1-snap-gene-260.72
193	maker-Fvb2-1-augustus-gene-30.25		augustus_masked-Fvb2-1-processed-gene-30.8
194	augustus_masked-Fvb2-1-processed-gene-31.2		maker-Fvb2-1-snap-gene-31.41
195	augustus_masked-Fvb2-1-processed-gene-49.8		maker-Fvb2-1-augustus-gene-50.16
196	augustus_masked-Fvb2-1-processed-gene-59.7		maker-Fvb2-1-snap-gene-59.35
197	augustus_masked-Fvb2-1-processed-gene-67.10		maker-Fvb2-1-augustus-gene-67.32
198	maker-Fvb2-1-snap-gene-85.45		augustus_masked-Fvb2-1-processed-gene-86.1
199	augustus_masked-Fvb2-2-processed-gene-1.11		maker-Fvb2-2-snap-gene-1.57
200	augustus_masked-Fvb2-2-processed-gene-103.11		augustus_masked-Fvb2-2-processed-gene-103.12
201	augustus_masked-Fvb2-2-processed-gene-103.12		augustus_masked-Fvb2-2-processed-gene-103.13
202	augustus_masked-Fvb2-2-processed-gene-103.13		augustus_masked-Fvb2-2-processed-gene-103.14
203	augustus_masked-Fvb2-2-processed-gene-103.4		augustus_masked-Fvb2-2-processed-gene-103.5
204	augustus_masked-Fvb2-2-processed-gene-103.5		maker-Fvb2-2-augustus-gene-103.50
205	maker-Fvb2-2-snap-gene-107.58		augustus_masked-Fvb2-2-processed-gene-107.7
206	augustus_masked-Fvb2-2-processed-gene-111.5		maker-Fvb2-2-snap-gene-111.43
207	augustus_masked-Fvb2-2-processed-gene-114.1		augustus_masked-Fvb2-2-processed-gene-114.2
208	augustus_masked-Fvb2-2-processed-gene-114.8		augustus_masked-Fvb2-2-processed-gene-114.11
209	augustus_masked-Fvb2-2-processed-gene-114.4		augustus_masked-Fvb2-2-processed-gene-114.5
210	augustus_masked-Fvb2-2-processed-gene-114.5		augustus_masked-Fvb2-2-processed-gene-114.6
211	augustus_masked-Fvb2-2-processed-gene-131.9		snap_masked-Fvb2-2-processed-gene-132.18
212	augustus_masked-Fvb2-2-processed-gene-154.12		maker-Fvb2-2-snap-gene-154.38
213	augustus_masked-Fvb2-2-processed-gene-174.1		augustus_masked-Fvb2-2-processed-gene-174.2
214	augustus_masked-Fvb2-2-processed-gene-18.13		maker-Fvb2-2-snap-gene-18.72
215	maker-Fvb2-2-snap-gene-188.40		augustus_masked-Fvb2-2-processed-gene-188.7
216	augustus_masked-Fvb2-2-processed-gene-189.4		maker-Fvb2-2-augustus-gene-189.34
217	augustus_masked-Fvb2-2-processed-gene-194.9		augustus_masked-Fvb2-2-processed-gene-195.0
218	augustus_masked-Fvb2-2-processed-gene-195.0		maker-Fvb2-2-augustus-gene-195.37
219	augustus_masked-Fvb2-2-processed-gene-195.3		augustus_masked-Fvb2-2-processed-gene-195.4
220	augustus_masked-Fvb2-2-processed-gene-195.6		augustus_masked-Fvb2-2-processed-gene-195.7
221	maker-Fvb2-2-snap-gene-195.55		augustus_masked-Fvb2-2-processed-gene-195.6
222	augustus_masked-Fvb2-2-processed-gene-206.1		maker-Fvb2-2-augustus-gene-206.24
223	augustus_masked-Fvb2-2-processed-gene-216.18		maker-Fvb2-2-snap-gene-217.62
224	augustus_masked-Fvb2-2-processed-gene-219.17		augustus_masked-Fvb2-2-processed-gene-219.18
225	maker-Fvb2-2-augustus-gene-219.43		augustus_masked-Fvb2-2-processed-gene-219.5
226	maker-Fvb2-2-augustus-gene-27.51		augustus_masked-Fvb2-2-processed-gene-27.13
227	maker-Fvb2-2-augustus-gene-28.38		augustus_masked-Fvb2-2-processed-gene-28.9
228	augustus_masked-Fvb2-2-processed-gene-3.10		maker-Fvb2-2-snap-gene-3.65
229	augustus_masked-Fvb2-2-processed-gene-32.13		augustus_masked-Fvb2-2-processed-gene-32.14
230	maker-Fvb2-2-augustus-gene-37.44		augustus_masked-Fvb2-2-processed-gene-37.6
231	augustus_masked-Fvb2-2-processed-gene-38.0		augustus_masked-Fvb2-2-processed-gene-38.1
232	maker-Fvb2-2-snap-gene-4.88		augustus_masked-Fvb2-2-processed-gene-4.8
233	maker-Fvb2-2-snap-gene-42.64		augustus_masked-Fvb2-2-processed-gene-42.13
234	augustus_masked-Fvb2-2-processed-gene-49.0		augustus_masked-Fvb2-2-processed-gene-49.1
235	augustus_masked-Fvb2-2-processed-gene-49.14		augustus_masked-Fvb2-2-processed-gene-49.15
236	augustus_masked-Fvb2-2-processed-gene-54.2		augustus_masked-Fvb2-2-processed-gene-54.3
237	snap_masked-Fvb2-2-processed-gene-54.27		augustus_masked-Fvb2-2-processed-gene-54.6
238	augustus_masked-Fvb2-2-processed-gene-54.6		snap_masked-Fvb2-2-processed-gene-54.29
239	snap_masked-Fvb2-2-processed-gene-66.23		augustus_masked-Fvb2-2-processed-gene-66.6
240	augustus_masked-Fvb2-2-processed-gene-66.6		snap_masked-Fvb2-2-processed-gene-66.27
241	augustus_masked-Fvb2-2-processed-gene-67.10		augustus_masked-Fvb2-2-processed-gene-67.11
242	augustus_masked-Fvb2-2-processed-gene-68.13		maker-Fvb2-2-augustus-gene-68.60
243	augustus_masked-Fvb2-2-processed-gene-68.23		augustus_masked-Fvb2-2-processed-gene-68.24
244	augustus_masked-Fvb2-2-processed-gene-68.24		augustus_masked-Fvb2-2-processed-gene-68.25
245	augustus_masked-Fvb2-2-processed-gene-69.1		augustus_masked-Fvb2-2-processed-gene-69.2
246	snap_masked-Fvb2-2-processed-gene-72.38		augustus_masked-Fvb2-2-processed-gene-72.13
247	augustus_masked-Fvb2-2-processed-gene-75.5		augustus_masked-Fvb2-2-processed-gene-75.11
248	augustus_masked-Fvb2-2-processed-gene-79.15		maker-Fvb2-2-augustus-gene-79.54
249	augustus_masked-Fvb2-2-processed-gene-81.0		maker-Fvb2-2-augustus-gene-81.41
250	augustus_masked-Fvb2-2-processed-gene-9.3		maker-Fvb2-2-snap-gene-9.48
251	augustus_masked-Fvb2-2-processed-gene-92.9		augustus_masked-Fvb2-2-processed-gene-92.10
252	augustus_masked-Fvb2-2-processed-gene-92.10		maker-Fvb2-2-snap-gene-92.43
253	maker-Fvb2-2-snap-gene-92.42		augustus_masked-Fvb2-2-processed-gene-92.9
254	augustus_masked-Fvb2-2-processed-gene-93.6		augustus_masked-Fvb2-2-processed-gene-93.7
255	augustus_masked-Fvb2-2-processed-gene-98.1		snap_masked-Fvb2-2-processed-gene-98.27
256	maker-Fvb2-3-snap-gene-0.36		augustus_masked-Fvb2-3-processed-gene-0.4
257	augustus_masked-Fvb2-3-processed-gene-1.5		snap_masked-Fvb2-3-processed-gene-1.16
258	maker-Fvb2-3-augustus-gene-1.24		augustus_masked-Fvb2-3-processed-gene-1.7
259	augustus_masked-Fvb2-3-processed-gene-1.7		maker-Fvb2-3-augustus-gene-1.27
260	maker-Fvb2-3-snap-gene-102.103		augustus_masked-Fvb2-3-processed-gene-102.19
261	augustus_masked-Fvb2-3-processed-gene-129.10		snap_masked-Fvb2-3-processed-gene-129.32
262	augustus_masked-Fvb2-3-processed-gene-13.9		snap_masked-Fvb2-3-processed-gene-13.29
263	snap_masked-Fvb2-3-processed-gene-132.16		augustus_masked-Fvb2-3-processed-gene-132.4
264	augustus_masked-Fvb2-3-processed-gene-164.5		maker-Fvb2-3-augustus-gene-164.35
265	augustus_masked-Fvb2-3-processed-gene-172.0		maker-Fvb2-3-augustus-gene-172.17
266	augustus_masked-Fvb2-3-processed-gene-174.4		augustus_masked-Fvb2-3-processed-gene-174.5
267	augustus_masked-Fvb2-3-processed-gene-192.0		augustus_masked-Fvb2-3-processed-gene-192.1
268	augustus_masked-Fvb2-3-processed-gene-192.2		maker-Fvb2-3-snap-gene-192.27
269	maker-Fvb2-3-augustus-gene-217.33		augustus_masked-Fvb2-3-processed-gene-217.4
270	maker-Fvb2-3-augustus-gene-217.34		augustus_masked-Fvb2-3-processed-gene-217.6
271	maker-Fvb2-3-snap-gene-219.51		augustus_masked-Fvb2-3-processed-gene-219.11
272	augustus_masked-Fvb2-3-processed-gene-24.11		maker-Fvb2-3-snap-gene-24.62
273	augustus_masked-Fvb2-3-processed-gene-27.9		augustus_masked-Fvb2-3-processed-gene-27.10
274	augustus_masked-Fvb2-3-processed-gene-27.10		snap_masked-Fvb2-3-processed-gene-27.36
275	augustus_masked-Fvb2-3-processed-gene-28.12		augustus_masked-Fvb2-3-processed-gene-28.13
276	augustus_masked-Fvb2-3-processed-gene-5.12		augustus_masked-Fvb2-3-processed-gene-5.13
277	maker-Fvb2-3-augustus-gene-56.45		augustus_masked-Fvb2-3-processed-gene-56.16
278	maker-Fvb2-3-augustus-gene-56.35		augustus_masked-Fvb2-3-processed-gene-56.4
279	augustus_masked-Fvb2-3-processed-gene-57.22		augustus_masked-Fvb2-3-processed-gene-57.24
280	maker-Fvb2-3-snap-gene-60.48		augustus_masked-Fvb2-3-processed-gene-60.10
281	augustus_masked-Fvb2-3-processed-gene-62.9		augustus_masked-Fvb2-3-processed-gene-62.10
282	snap_masked-Fvb2-3-processed-gene-62.19		augustus_masked-Fvb2-3-processed-gene-62.9
283	maker-Fvb2-3-snap-gene-63.76		augustus_masked-Fvb2-3-processed-gene-63.13
284	augustus_masked-Fvb2-3-processed-gene-72.2		maker-Fvb2-3-augustus-gene-72.17
285	maker-Fvb2-3-snap-gene-72.35		augustus_masked-Fvb2-3-processed-gene-72.7
286	maker-Fvb2-3-augustus-gene-73.37		augustus_masked-Fvb2-3-processed-gene-73.12
287	augustus_masked-Fvb2-3-processed-gene-75.10		augustus_masked-Fvb2-3-processed-gene-75.12
288	augustus_masked-Fvb2-3-processed-gene-78.5		maker-Fvb2-3-snap-gene-78.51
289	augustus_masked-Fvb2-3-processed-gene-8.5		maker-Fvb2-3-snap-gene-8.44
290	augustus_masked-Fvb2-3-processed-gene-90.9		augustus_masked-Fvb2-3-processed-gene-90.10
291	augustus_masked-Fvb2-3-processed-gene-90.3		augustus_masked-Fvb2-3-processed-gene-90.4
292	augustus_masked-Fvb2-3-processed-gene-93.1		maker-Fvb2-3-snap-gene-93.46
293	augustus_masked-Fvb2-4-processed-gene-107.0		maker-Fvb2-4-augustus-gene-107.25
294	maker-Fvb2-4-snap-gene-12.50		augustus_masked-Fvb2-4-processed-gene-12.3
295	maker-Fvb2-4-snap-gene-132.42		augustus_masked-Fvb2-4-processed-gene-132.11
296	augustus_masked-Fvb2-4-processed-gene-132.8		maker-Fvb2-4-snap-gene-132.42
297	augustus_masked-Fvb2-4-processed-gene-136.4		maker-Fvb2-4-augustus-gene-136.29
298	augustus_masked-Fvb2-4-processed-gene-137.7		maker-Fvb2-4-augustus-gene-137.37
299	augustus_masked-Fvb2-4-processed-gene-139.1		augustus_masked-Fvb2-4-processed-gene-139.2
300	augustus_masked-Fvb2-4-processed-gene-162.0		maker-Fvb2-4-snap-gene-162.52
301	augustus_masked-Fvb2-4-processed-gene-163.2		augustus_masked-Fvb2-4-processed-gene-163.3
302	maker-Fvb2-4-augustus-gene-171.33		augustus_masked-Fvb2-4-processed-gene-171.9
303	augustus_masked-Fvb2-4-processed-gene-179.8		maker-Fvb2-4-snap-gene-179.42
304	augustus_masked-Fvb2-4-processed-gene-180.0		maker-Fvb2-4-snap-gene-180.39
305	maker-Fvb2-4-snap-gene-180.38		augustus_masked-Fvb2-4-processed-gene-180.6
306	maker-Fvb2-4-snap-gene-181.43		augustus_masked-Fvb2-4-processed-gene-181.2
307	augustus_masked-Fvb2-4-processed-gene-183.6		augustus_masked-Fvb2-4-processed-gene-184.1
308	augustus_masked-Fvb2-4-processed-gene-19.13		maker-Fvb2-4-snap-gene-19.88
309	augustus_masked-Fvb2-4-processed-gene-197.8		maker-Fvb2-4-augustus-gene-197.45
310	augustus_masked-Fvb2-4-processed-gene-209.3		maker-Fvb2-4-snap-gene-209.44
311	augustus_masked-Fvb2-4-processed-gene-215.4		maker-Fvb2-4-snap-gene-215.39
312	maker-Fvb2-4-snap-gene-219.61		augustus_masked-Fvb2-4-processed-gene-219.2
313	augustus_masked-Fvb2-4-processed-gene-227.5		maker-Fvb2-4-snap-gene-227.59
314	maker-Fvb2-4-snap-gene-230.64		augustus_masked-Fvb2-4-processed-gene-230.5
315	augustus_masked-Fvb2-4-processed-gene-231.17		maker-Fvb2-4-snap-gene-231.69
316	maker-Fvb2-4-augustus-gene-231.54		augustus_masked-Fvb2-4-processed-gene-231.6
317	augustus_masked-Fvb2-4-processed-gene-236.15		maker-Fvb2-4-augustus-gene-236.58
318	augustus_masked-Fvb2-4-processed-gene-237.2		augustus_masked-Fvb2-4-processed-gene-237.3
319	augustus_masked-Fvb2-4-processed-gene-239.13		augustus_masked-Fvb2-4-processed-gene-239.14
320	maker-Fvb2-4-snap-gene-245.70		augustus_masked-Fvb2-4-processed-gene-245.14
321	augustus_masked-Fvb2-4-processed-gene-29.6		maker-Fvb2-4-snap-gene-29.33
322	augustus_masked-Fvb2-4-processed-gene-33.1		augustus_masked-Fvb2-4-processed-gene-33.4
323	augustus_masked-Fvb2-4-processed-gene-38.0		maker-Fvb2-4-augustus-gene-38.32
324	augustus_masked-Fvb2-4-processed-gene-50.0		augustus_masked-Fvb2-4-processed-gene-50.2
325	augustus_masked-Fvb2-4-processed-gene-55.6		augustus_masked-Fvb2-4-processed-gene-55.7
326	augustus_masked-Fvb2-4-processed-gene-56.10		augustus_masked-Fvb2-4-processed-gene-56.5
327	augustus_masked-Fvb2-4-processed-gene-6.1		augustus_masked-Fvb2-4-processed-gene-6.3
328	snap_masked-Fvb2-4-processed-gene-66.24		augustus_masked-Fvb2-4-processed-gene-66.4
329	augustus_masked-Fvb2-4-processed-gene-69.7		maker-Fvb2-4-augustus-gene-69.33
330	augustus_masked-Fvb2-4-processed-gene-70.0		augustus_masked-Fvb2-4-processed-gene-70.8
331	augustus_masked-Fvb3-1-processed-gene-10.9		maker-Fvb3-1-snap-gene-10.60
332	maker-Fvb3-1-augustus-gene-109.20		augustus_masked-Fvb3-1-processed-gene-109.1
333	maker-Fvb3-1-augustus-gene-112.14		augustus_masked-Fvb3-1-processed-gene-112.1
334	augustus_masked-Fvb3-1-processed-gene-121.2		maker-Fvb3-1-augustus-gene-121.33
335	augustus_masked-Fvb3-1-processed-gene-13.11		maker-Fvb3-1-snap-gene-13.52
336	augustus_masked-Fvb3-1-processed-gene-155.14		snap_masked-Fvb3-1-processed-gene-155.21
337	augustus_masked-Fvb3-1-processed-gene-17.3		maker-Fvb3-1-augustus-gene-17.30
338	maker-Fvb3-1-snap-gene-17.36		augustus_masked-Fvb3-1-processed-gene-17.3
339	augustus_masked-Fvb3-1-processed-gene-181.8		augustus_masked-Fvb3-1-processed-gene-181.9
340	augustus_masked-Fvb3-1-processed-gene-182.7		maker-Fvb3-1-augustus-gene-182.40
341	augustus_masked-Fvb3-1-processed-gene-20.4		augustus_masked-Fvb3-1-processed-gene-20.11
342	augustus_masked-Fvb3-1-processed-gene-200.1		augustus_masked-Fvb3-1-processed-gene-200.2
343	snap_masked-Fvb3-1-processed-gene-215.30		augustus_masked-Fvb3-1-processed-gene-215.11
344	augustus_masked-Fvb3-1-processed-gene-217.2		snap_masked-Fvb3-1-processed-gene-217.16
345	augustus_masked-Fvb3-1-processed-gene-235.5		maker-Fvb3-1-augustus-gene-235.26
346	maker-Fvb3-1-snap-gene-236.48		augustus_masked-Fvb3-1-processed-gene-236.1
347	augustus_masked-Fvb3-1-processed-gene-236.14		maker-Fvb3-1-snap-gene-236.61
348	augustus_masked-Fvb3-1-processed-gene-237.3		augustus_masked-Fvb3-1-processed-gene-237.4
349	augustus_masked-Fvb3-1-processed-gene-262.4		maker-Fvb3-1-snap-gene-262.20
350	maker-Fvb3-1-snap-gene-262.21		augustus_masked-Fvb3-1-processed-gene-262.4
351	augustus_masked-Fvb3-1-processed-gene-262.6		maker-Fvb3-1-snap-gene-262.28
352	augustus_masked-Fvb3-1-processed-gene-266.12		maker-Fvb3-1-snap-gene-267.31
353	augustus_masked-Fvb3-1-processed-gene-278.8		augustus_masked-Fvb3-1-processed-gene-278.16
354	snap_masked-Fvb3-1-processed-gene-278.20		augustus_masked-Fvb3-1-processed-gene-278.4
355	maker-Fvb3-1-augustus-gene-290.37		augustus_masked-Fvb3-1-processed-gene-290.6
356	augustus_masked-Fvb3-1-processed-gene-291.10		maker-Fvb3-1-snap-gene-291.59
357	augustus_masked-Fvb3-1-processed-gene-291.3		snap_masked-Fvb3-1-processed-gene-291.29
358	maker-Fvb3-1-snap-gene-291.52		augustus_masked-Fvb3-1-processed-gene-291.5
359	augustus_masked-Fvb3-1-processed-gene-296.7		maker-Fvb3-1-snap-gene-296.50
360	augustus_masked-Fvb3-1-processed-gene-301.11		augustus_masked-Fvb3-1-processed-gene-301.12
361	maker-Fvb3-1-augustus-gene-304.56		augustus_masked-Fvb3-1-processed-gene-304.12
362	maker-Fvb3-1-augustus-gene-307.46		augustus_masked-Fvb3-1-processed-gene-307.0
363	maker-Fvb3-1-augustus-gene-35.34		augustus_masked-Fvb3-1-processed-gene-35.6
364	maker-Fvb3-1-augustus-gene-45.36		augustus_masked-Fvb3-1-processed-gene-45.7
365	augustus_masked-Fvb3-1-processed-gene-52.1		augustus_masked-Fvb3-1-processed-gene-52.2
366	maker-Fvb3-1-snap-gene-53.43		augustus_masked-Fvb3-1-processed-gene-53.10
367	augustus_masked-Fvb3-1-processed-gene-57.8		augustus_masked-Fvb3-1-processed-gene-58.1
368	augustus_masked-Fvb3-1-processed-gene-58.0		augustus_masked-Fvb3-1-processed-gene-58.4
369	augustus_masked-Fvb3-1-processed-gene-58.1		maker-Fvb3-1-snap-gene-58.30
370	augustus_masked-Fvb3-1-processed-gene-58.4		maker-Fvb3-1-snap-gene-58.31
371	maker-Fvb3-1-snap-gene-58.31		augustus_masked-Fvb3-1-processed-gene-58.7
372	maker-Fvb3-1-augustus-gene-6.47		augustus_masked-Fvb3-1-processed-gene-6.6
373	augustus_masked-Fvb3-1-processed-gene-63.9		augustus_masked-Fvb3-1-processed-gene-63.11
374	maker-Fvb3-1-snap-gene-71.35		augustus_masked-Fvb3-1-processed-gene-71.1
375	maker-Fvb3-1-augustus-gene-78.37		augustus_masked-Fvb3-1-processed-gene-78.7
376	maker-Fvb3-1-snap-gene-9.26		augustus_masked-Fvb3-1-processed-gene-9.5
377	augustus_masked-Fvb3-2-processed-gene-113.3		augustus_masked-Fvb3-2-processed-gene-113.8
378	augustus_masked-Fvb3-2-processed-gene-12.5		maker-Fvb3-2-snap-gene-12.54
379	augustus_masked-Fvb3-2-processed-gene-139.12		augustus_masked-Fvb3-2-processed-gene-139.13
380	augustus_masked-Fvb3-2-processed-gene-17.1		augustus_masked-Fvb3-2-processed-gene-17.8
381	snap_masked-Fvb3-2-processed-gene-173.9		augustus_masked-Fvb3-2-processed-gene-173.3
382	maker-Fvb3-2-snap-gene-18.57		augustus_masked-Fvb3-2-processed-gene-18.4
383	augustus_masked-Fvb3-2-processed-gene-190.3		maker-Fvb3-2-augustus-gene-190.16
384	snap_masked-Fvb3-2-processed-gene-20.31		augustus_masked-Fvb3-2-processed-gene-20.18
385	maker-Fvb3-2-snap-gene-21.65		augustus_masked-Fvb3-2-processed-gene-21.3
386	augustus_masked-Fvb3-2-processed-gene-23.19		maker-Fvb3-2-augustus-gene-23.54
387	augustus_masked-Fvb3-2-processed-gene-232.0		snap_masked-Fvb3-2-processed-gene-232.10
388	maker-Fvb3-2-augustus-gene-232.23		augustus_masked-Fvb3-2-processed-gene-233.1
389	augustus_masked-Fvb3-2-processed-gene-246.0		augustus_masked-Fvb3-2-processed-gene-246.1
390	augustus_masked-Fvb3-2-processed-gene-246.1		augustus_masked-Fvb3-2-processed-gene-246.2
391	snap_masked-Fvb3-2-processed-gene-247.20		augustus_masked-Fvb3-2-processed-gene-247.1
392	maker-Fvb3-2-snap-gene-256.40		augustus_masked-Fvb3-2-processed-gene-256.15
393	augustus_masked-Fvb3-2-processed-gene-278.7		maker-Fvb3-2-augustus-gene-278.45
394	augustus_masked-Fvb3-2-processed-gene-281.1		snap_masked-Fvb3-2-processed-gene-281.25
395	augustus_masked-Fvb3-2-processed-gene-29.1		snap_masked-Fvb3-2-processed-gene-29.26
396	augustus_masked-Fvb3-2-processed-gene-296.11		augustus_masked-Fvb3-2-processed-gene-296.12
397	maker-Fvb3-2-augustus-gene-296.40		augustus_masked-Fvb3-2-processed-gene-296.11
398	augustus_masked-Fvb3-2-processed-gene-297.9		augustus_masked-Fvb3-2-processed-gene-297.10
399	augustus_masked-Fvb3-2-processed-gene-298.7		maker-Fvb3-2-augustus-gene-298.38
400	maker-Fvb3-2-snap-gene-299.64		augustus_masked-Fvb3-2-processed-gene-299.7
401	augustus_masked-Fvb3-2-processed-gene-300.1		maker-Fvb3-2-augustus-gene-300.40
402	maker-Fvb3-2-snap-gene-303.62		augustus_masked-Fvb3-2-processed-gene-303.5
403	augustus_masked-Fvb3-2-processed-gene-305.7		maker-Fvb3-2-snap-gene-305.62
404	augustus_masked-Fvb3-2-processed-gene-307.19		augustus_masked-Fvb3-2-processed-gene-307.9
405	maker-Fvb3-2-snap-gene-307.93		augustus_masked-Fvb3-2-processed-gene-307.4
406	augustus_masked-Fvb3-2-processed-gene-34.15		augustus_masked-Fvb3-2-processed-gene-35.2
407	augustus_masked-Fvb3-2-processed-gene-35.2		maker-Fvb3-2-snap-gene-35.26
408	maker-Fvb3-2-snap-gene-41.78		augustus_masked-Fvb3-2-processed-gene-41.19
409	augustus_masked-Fvb3-2-processed-gene-41.5		maker-Fvb3-2-snap-gene-41.78
410	augustus_masked-Fvb3-2-processed-gene-48.4		snap_masked-Fvb3-2-processed-gene-48.25
411	maker-Fvb3-2-snap-gene-57.64		augustus_masked-Fvb3-2-processed-gene-57.4
412	maker-Fvb3-2-augustus-gene-58.50		augustus_masked-Fvb3-2-processed-gene-58.1
413	augustus_masked-Fvb3-2-processed-gene-58.4		augustus_masked-Fvb3-2-processed-gene-58.5
414	augustus_masked-Fvb3-2-processed-gene-59.12		augustus_masked-Fvb3-2-processed-gene-59.2
415	augustus_masked-Fvb3-2-processed-gene-59.14		maker-Fvb3-2-snap-gene-59.50
416	augustus_masked-Fvb3-2-processed-gene-65.16		snap_masked-Fvb3-2-processed-gene-65.38
417	maker-Fvb3-2-augustus-gene-69.40		augustus_masked-Fvb3-2-processed-gene-69.15
418	augustus_masked-Fvb3-2-processed-gene-76.8		snap_masked-Fvb3-2-processed-gene-76.27
419	augustus_masked-Fvb3-2-processed-gene-80.0		maker-Fvb3-2-snap-gene-80.63
420	maker-Fvb3-2-snap-gene-80.63		augustus_masked-Fvb3-2-processed-gene-80.12
421	maker-Fvb3-2-augustus-gene-92.41		augustus_masked-Fvb3-2-processed-gene-92.9
422	augustus_masked-Fvb3-3-processed-gene-0.8		maker-Fvb3-3-augustus-gene-0.47
423	augustus_masked-Fvb3-3-processed-gene-119.7		augustus_masked-Fvb3-3-processed-gene-119.3
424	augustus_masked-Fvb3-3-processed-gene-123.4		maker-Fvb3-3-snap-gene-123.14
425	augustus_masked-Fvb3-3-processed-gene-147.3		augustus_masked-Fvb3-3-processed-gene-147.4
426	maker-Fvb3-3-snap-gene-196.44		augustus_masked-Fvb3-3-processed-gene-196.10
427	maker-Fvb3-3-snap-gene-1.65		augustus_masked-Fvb3-3-processed-gene-2.10
428	maker-Fvb3-3-snap-gene-220.21		augustus_masked-Fvb3-3-processed-gene-220.5
429	augustus_masked-Fvb3-3-processed-gene-228.3		maker-Fvb3-3-snap-gene-228.27
430	snap_masked-Fvb3-3-processed-gene-230.15		augustus_masked-Fvb3-3-processed-gene-230.3
431	maker-Fvb3-3-snap-gene-231.33		augustus_masked-Fvb3-3-processed-gene-231.7
432	augustus_masked-Fvb3-3-processed-gene-239.10		augustus_masked-Fvb3-3-processed-gene-239.11
433	augustus_masked-Fvb3-3-processed-gene-24.0		augustus_masked-Fvb3-3-processed-gene-24.9
434	augustus_masked-Fvb3-3-processed-gene-24.6		augustus_masked-Fvb3-3-processed-gene-24.14
435	augustus_masked-Fvb3-3-processed-gene-260.4		augustus_masked-Fvb3-3-processed-gene-260.11
436	maker-Fvb3-3-snap-gene-260.56		augustus_masked-Fvb3-3-processed-gene-261.0
437	snap_masked-Fvb3-3-processed-gene-275.22		augustus_masked-Fvb3-3-processed-gene-275.5
438	augustus_masked-Fvb3-3-processed-gene-278.4		augustus_masked-Fvb3-3-processed-gene-279.0
439	maker-Fvb3-3-snap-gene-281.37		augustus_masked-Fvb3-3-processed-gene-281.3
440	augustus_masked-Fvb3-3-processed-gene-281.9		maker-Fvb3-3-augustus-gene-282.40
441	maker-Fvb3-3-augustus-gene-285.35		augustus_masked-Fvb3-3-processed-gene-285.5
442	augustus_masked-Fvb3-3-processed-gene-287.11		maker-Fvb3-3-snap-gene-287.49
443	augustus_masked-Fvb3-3-processed-gene-31.4		augustus_masked-Fvb3-3-processed-gene-31.5
444	augustus_masked-Fvb3-3-processed-gene-33.7		maker-Fvb3-3-snap-gene-33.65
445	snap_masked-Fvb3-3-processed-gene-35.28		augustus_masked-Fvb3-3-processed-gene-35.12
446	augustus_masked-Fvb3-3-processed-gene-41.20		augustus_masked-Fvb3-3-processed-gene-41.21
447	maker-Fvb3-3-snap-gene-46.42		augustus_masked-Fvb3-3-processed-gene-46.1
448	augustus_masked-Fvb3-3-processed-gene-46.1		maker-Fvb3-3-snap-gene-46.44
449	augustus_masked-Fvb3-3-processed-gene-69.10		augustus_masked-Fvb3-3-processed-gene-69.11
450	augustus_masked-Fvb3-3-processed-gene-69.11		augustus_masked-Fvb3-3-processed-gene-69.12
451	maker-Fvb3-3-snap-gene-7.56		augustus_masked-Fvb3-3-processed-gene-7.9
452	augustus_masked-Fvb3-3-processed-gene-75.4		maker-Fvb3-3-augustus-gene-75.32
453	maker-Fvb3-3-snap-gene-75.45		augustus_masked-Fvb3-3-processed-gene-75.4
454	maker-Fvb3-3-augustus-gene-77.45		augustus_masked-Fvb3-3-processed-gene-77.13
455	augustus_masked-Fvb3-3-processed-gene-83.4		augustus_masked-Fvb3-3-processed-gene-83.5
456	maker-Fvb3-3-augustus-gene-88.45		augustus_masked-Fvb3-3-processed-gene-88.17
457	maker-Fvb3-4-snap-gene-0.52		augustus_masked-Fvb3-4-processed-gene-0.7
458	augustus_masked-Fvb3-4-processed-gene-10.15		maker-Fvb3-4-snap-gene-11.53
459	snap_masked-Fvb3-4-processed-gene-10.54		augustus_masked-Fvb3-4-processed-gene-10.15
460	maker-Fvb3-4-snap-gene-12.49		augustus_masked-Fvb3-4-processed-gene-12.4
461	augustus_masked-Fvb3-4-processed-gene-12.5		maker-Fvb3-4-augustus-gene-12.40
462	maker-Fvb3-4-snap-gene-147.28		augustus_masked-Fvb3-4-processed-gene-147.0
463	maker-Fvb3-4-snap-gene-178.63		augustus_masked-Fvb3-4-processed-gene-178.6
464	augustus_masked-Fvb3-4-processed-gene-18.7		maker-Fvb3-4-augustus-gene-18.37
465	augustus_masked-Fvb3-4-processed-gene-186.4		maker-Fvb3-4-augustus-gene-186.29
466	maker-Fvb3-4-snap-gene-186.36		augustus_masked-Fvb3-4-processed-gene-186.4
467	maker-Fvb3-4-snap-gene-186.41		augustus_masked-Fvb3-4-processed-gene-186.7
468	augustus_masked-Fvb3-4-processed-gene-197.0		snap_masked-Fvb3-4-processed-gene-197.22
469	snap_masked-Fvb3-4-processed-gene-206.21		augustus_masked-Fvb3-4-processed-gene-206.4
470	augustus_masked-Fvb3-4-processed-gene-208.2		maker-Fvb3-4-augustus-gene-208.57
471	maker-Fvb3-4-snap-gene-210.32		augustus_masked-Fvb3-4-processed-gene-210.2
472	maker-Fvb3-4-snap-gene-211.78		augustus_masked-Fvb3-4-processed-gene-211.5
473	maker-Fvb3-4-snap-gene-212.63		augustus_masked-Fvb3-4-processed-gene-212.12
474	snap_masked-Fvb3-4-processed-gene-215.33		augustus_masked-Fvb3-4-processed-gene-215.13
475	augustus_masked-Fvb3-4-processed-gene-222.5		maker-Fvb3-4-snap-gene-222.58
476	snap_masked-Fvb3-4-processed-gene-23.19		augustus_masked-Fvb3-4-processed-gene-23.8
477	maker-Fvb3-4-snap-gene-232.78		augustus_masked-Fvb3-4-processed-gene-232.7
478	augustus_masked-Fvb3-4-processed-gene-235.12		maker-Fvb3-4-snap-gene-236.87
479	augustus_masked-Fvb3-4-processed-gene-24.14		maker-Fvb3-4-snap-gene-24.57
480	maker-Fvb3-4-augustus-gene-240.43		augustus_masked-Fvb3-4-processed-gene-240.8
481	snap_masked-Fvb3-4-processed-gene-248.24		augustus_masked-Fvb3-4-processed-gene-248.5
482	maker-Fvb3-4-snap-gene-253.46		augustus_masked-Fvb3-4-processed-gene-253.12
483	augustus_masked-Fvb3-4-processed-gene-253.7		augustus_masked-Fvb3-4-processed-gene-253.15
484	augustus_masked-Fvb3-4-processed-gene-256.1		augustus_masked-Fvb3-4-processed-gene-256.4
485	augustus_masked-Fvb3-4-processed-gene-261.4		maker-Fvb3-4-augustus-gene-261.54
486	maker-Fvb3-4-augustus-gene-270.41		augustus_masked-Fvb3-4-processed-gene-270.3
487	augustus_masked-Fvb3-4-processed-gene-275.15		snap_masked-Fvb3-4-processed-gene-275.38
488	augustus_masked-Fvb3-4-processed-gene-277.3		maker-Fvb3-4-augustus-gene-277.82
489	maker-Fvb3-4-snap-gene-277.148		augustus_masked-Fvb3-4-processed-gene-277.30
490	augustus_masked-Fvb3-4-processed-gene-29.3		snap_masked-Fvb3-4-processed-gene-29.22
491	augustus_masked-Fvb3-4-processed-gene-40.14		augustus_masked-Fvb3-4-processed-gene-40.8
492	augustus_masked-Fvb3-4-processed-gene-40.4		maker-Fvb3-4-snap-gene-40.57
493	maker-Fvb3-4-snap-gene-47.56		augustus_masked-Fvb3-4-processed-gene-48.0
494	maker-Fvb3-4-augustus-gene-55.47		augustus_masked-Fvb3-4-processed-gene-55.13
495	augustus_masked-Fvb3-4-processed-gene-55.13		maker-Fvb3-4-augustus-gene-55.49
496	maker-Fvb3-4-snap-gene-60.43		augustus_masked-Fvb3-4-processed-gene-60.11
497	maker-Fvb3-4-snap-gene-60.41		augustus_masked-Fvb3-4-processed-gene-60.2
498	augustus_masked-Fvb3-4-processed-gene-60.2		maker-Fvb3-4-snap-gene-60.42
499	augustus_masked-Fvb3-4-processed-gene-72.12		maker-Fvb3-4-augustus-gene-72.32
500	augustus_masked-Fvb3-4-processed-gene-72.5		maker-Fvb3-4-snap-gene-72.42
501	maker-Fvb3-4-snap-gene-73.39		augustus_masked-Fvb3-4-processed-gene-73.2
502	maker-Fvb3-4-augustus-gene-77.36		augustus_masked-Fvb3-4-processed-gene-77.0
503	augustus_masked-Fvb4-1-processed-gene-103.4		maker-Fvb4-1-snap-gene-103.36
504	augustus_masked-Fvb4-1-processed-gene-112.0		maker-Fvb4-1-snap-gene-112.40
505	augustus_masked-Fvb4-1-processed-gene-113.4		snap_masked-Fvb4-1-processed-gene-113.19
506	snap_masked-Fvb4-1-processed-gene-113.19		augustus_masked-Fvb4-1-processed-gene-113.6
507	augustus_masked-Fvb4-1-processed-gene-135.10		maker-Fvb4-1-snap-gene-135.78
508	maker-Fvb4-1-snap-gene-136.63		augustus_masked-Fvb4-1-processed-gene-136.13
509	maker-Fvb4-1-snap-gene-138.49		augustus_masked-Fvb4-1-processed-gene-138.3
510	maker-Fvb4-1-augustus-gene-139.37		augustus_masked-Fvb4-1-processed-gene-139.9
511	augustus_masked-Fvb4-1-processed-gene-139.9		snap_masked-Fvb4-1-processed-gene-139.28
512	augustus_masked-Fvb4-1-processed-gene-157.4		maker-Fvb4-1-augustus-gene-157.24
513	augustus_masked-Fvb4-1-processed-gene-159.3		maker-Fvb4-1-snap-gene-159.51
514	snap_masked-Fvb4-1-processed-gene-163.22		augustus_masked-Fvb4-1-processed-gene-163.7
515	augustus_masked-Fvb4-1-processed-gene-168.9		snap_masked-Fvb4-1-processed-gene-168.27
516	maker-Fvb4-1-augustus-gene-171.50		augustus_masked-Fvb4-1-processed-gene-171.11
517	augustus_masked-Fvb4-1-processed-gene-172.0		maker-Fvb4-1-snap-gene-172.56
518	augustus_masked-Fvb4-1-processed-gene-187.12		augustus_masked-Fvb4-1-processed-gene-187.13
519	augustus_masked-Fvb4-1-processed-gene-197.8		snap_masked-Fvb4-1-processed-gene-198.19
520	snap_masked-Fvb4-1-processed-gene-29.23		augustus_masked-Fvb4-1-processed-gene-29.14
521	augustus_masked-Fvb4-1-processed-gene-31.6		maker-Fvb4-1-snap-gene-31.39
522	augustus_masked-Fvb4-1-processed-gene-33.9		maker-Fvb4-1-snap-gene-33.46
523	augustus_masked-Fvb4-1-processed-gene-41.9		augustus_masked-Fvb4-1-processed-gene-41.10
524	augustus_masked-Fvb4-1-processed-gene-41.7		augustus_masked-Fvb4-1-processed-gene-41.9
525	augustus_masked-Fvb4-1-processed-gene-59.3		maker-Fvb4-1-augustus-gene-59.19
526	augustus_masked-Fvb4-1-processed-gene-66.3		snap_masked-Fvb4-1-processed-gene-66.12
527	maker-Fvb4-2-snap-gene-10.64		augustus_masked-Fvb4-2-processed-gene-10.9
528	maker-Fvb4-2-augustus-gene-106.32		augustus_masked-Fvb4-2-processed-gene-106.1
529	augustus_masked-Fvb4-2-processed-gene-12.15		maker-Fvb4-2-augustus-gene-12.53
530	maker-Fvb4-2-augustus-gene-13.50		augustus_masked-Fvb4-2-processed-gene-13.5
531	maker-Fvb4-2-snap-gene-135.19		augustus_masked-Fvb4-2-processed-gene-135.3
532	augustus_masked-Fvb4-2-processed-gene-137.0		maker-Fvb4-2-snap-gene-137.41
533	augustus_masked-Fvb4-2-processed-gene-16.15		augustus_masked-Fvb4-2-processed-gene-16.16
534	augustus_masked-Fvb4-2-processed-gene-184.4		snap_masked-Fvb4-2-processed-gene-184.9
535	augustus_masked-Fvb4-2-processed-gene-190.1		maker-Fvb4-2-augustus-gene-190.12
536	maker-Fvb4-2-snap-gene-207.45		augustus_masked-Fvb4-2-processed-gene-207.11
537	augustus_masked-Fvb4-2-processed-gene-213.5		augustus_masked-Fvb4-2-processed-gene-213.6
538	augustus_masked-Fvb4-2-processed-gene-214.0		maker-Fvb4-2-snap-gene-214.24
539	augustus_masked-Fvb4-2-processed-gene-216.0		maker-Fvb4-2-augustus-gene-216.22
540	augustus_masked-Fvb4-2-processed-gene-23.5		augustus_masked-Fvb4-2-processed-gene-23.6
541	augustus_masked-Fvb4-2-processed-gene-232.4		augustus_masked-Fvb4-2-processed-gene-233.0
542	augustus_masked-Fvb4-2-processed-gene-232.6		maker-Fvb4-2-snap-gene-232.31
543	augustus_masked-Fvb4-2-processed-gene-233.4		augustus_masked-Fvb4-2-processed-gene-233.10
544	augustus_masked-Fvb4-2-processed-gene-235.7		maker-Fvb4-2-snap-gene-235.41
545	augustus_masked-Fvb4-2-processed-gene-245.0		maker-Fvb4-2-snap-gene-245.38
546	augustus_masked-Fvb4-2-processed-gene-248.7		maker-Fvb4-2-snap-gene-248.41
547	augustus_masked-Fvb4-2-processed-gene-25.11		augustus_masked-Fvb4-2-processed-gene-25.12
548	augustus_masked-Fvb4-2-processed-gene-31.1		augustus_masked-Fvb4-2-processed-gene-31.2
549	maker-Fvb4-2-snap-gene-32.68		augustus_masked-Fvb4-2-processed-gene-32.14
550	snap_masked-Fvb4-2-processed-gene-4.28		augustus_masked-Fvb4-2-processed-gene-4.6
551	augustus_masked-Fvb4-2-processed-gene-47.2		maker-Fvb4-2-snap-gene-47.60
552	augustus_masked-Fvb4-2-processed-gene-50.10		augustus_masked-Fvb4-2-processed-gene-50.11
553	snap_masked-Fvb4-2-processed-gene-63.22		augustus_masked-Fvb4-2-processed-gene-63.7
554	augustus_masked-Fvb4-2-processed-gene-65.2		augustus_masked-Fvb4-2-processed-gene-65.3
555	maker-Fvb4-2-snap-gene-66.48		augustus_masked-Fvb4-2-processed-gene-66.9
556	augustus_masked-Fvb4-2-processed-gene-83.11		maker-Fvb4-2-augustus-gene-83.55
557	augustus_masked-Fvb4-2-processed-gene-90.14		maker-Fvb4-2-snap-gene-90.60
558	augustus_masked-Fvb4-3-processed-gene-104.1		augustus_masked-Fvb4-3-processed-gene-104.7
559	augustus_masked-Fvb4-3-processed-gene-117.0		maker-Fvb4-3-augustus-gene-117.36
560	augustus_masked-Fvb4-3-processed-gene-119.0		maker-Fvb4-3-augustus-gene-119.33
561	augustus_masked-Fvb4-3-processed-gene-125.12		maker-Fvb4-3-snap-gene-125.75
562	maker-Fvb4-3-augustus-gene-126.36		augustus_masked-Fvb4-3-processed-gene-126.6
563	augustus_masked-Fvb4-3-processed-gene-126.6		maker-Fvb4-3-augustus-gene-126.38
564	augustus_masked-Fvb4-3-processed-gene-133.17		snap_masked-Fvb4-3-processed-gene-133.44
565	augustus_masked-Fvb4-3-processed-gene-133.4		snap_masked-Fvb4-3-processed-gene-133.28
566	augustus_masked-Fvb4-3-processed-gene-142.5		augustus_masked-Fvb4-3-processed-gene-142.6
567	maker-Fvb4-3-snap-gene-142.28		augustus_masked-Fvb4-3-processed-gene-142.5
568	augustus_masked-Fvb4-3-processed-gene-15.1		augustus_masked-Fvb4-3-processed-gene-15.2
569	maker-Fvb4-3-snap-gene-151.39		augustus_masked-Fvb4-3-processed-gene-151.7
570	augustus_masked-Fvb4-3-processed-gene-152.10		maker-Fvb4-3-snap-gene-152.58
571	maker-Fvb4-3-augustus-gene-152.39		augustus_masked-Fvb4-3-processed-gene-152.5
572	maker-Fvb4-3-augustus-gene-155.58		augustus_masked-Fvb4-3-processed-gene-155.14
573	augustus_masked-Fvb4-3-processed-gene-16.16		maker-Fvb4-3-augustus-gene-16.71
574	maker-Fvb4-3-snap-gene-16.87		augustus_masked-Fvb4-3-processed-gene-16.16
575	augustus_masked-Fvb4-3-processed-gene-174.0		augustus_masked-Fvb4-3-processed-gene-174.5
576	augustus_masked-Fvb4-3-processed-gene-174.5		maker-Fvb4-3-snap-gene-174.25
577	augustus_masked-Fvb4-3-processed-gene-177.5		maker-Fvb4-3-augustus-gene-177.30
578	augustus_masked-Fvb4-3-processed-gene-180.14		maker-Fvb4-3-snap-gene-180.56
579	maker-Fvb4-3-snap-gene-180.56		augustus_masked-Fvb4-3-processed-gene-181.0
580	augustus_masked-Fvb4-3-processed-gene-188.5		augustus_masked-Fvb4-3-processed-gene-188.6
581	snap_masked-Fvb4-3-processed-gene-188.20		augustus_masked-Fvb4-3-processed-gene-188.5
582	augustus_masked-Fvb4-3-processed-gene-188.6		augustus_masked-Fvb4-3-processed-gene-188.7
583	augustus_masked-Fvb4-3-processed-gene-188.7		augustus_masked-Fvb4-3-processed-gene-188.8
584	snap_masked-Fvb4-3-processed-gene-197.20		augustus_masked-Fvb4-3-processed-gene-197.5
585	maker-Fvb4-3-augustus-gene-199.42		augustus_masked-Fvb4-3-processed-gene-199.1
586	augustus_masked-Fvb4-3-processed-gene-199.13		maker-Fvb4-3-augustus-gene-199.55
587	augustus_masked-Fvb4-3-processed-gene-204.5		maker-Fvb4-3-augustus-gene-204.41
588	augustus_masked-Fvb4-3-processed-gene-215.0		augustus_masked-Fvb4-3-processed-gene-215.1
589	augustus_masked-Fvb4-3-processed-gene-234.2		augustus_masked-Fvb4-3-processed-gene-234.5
590	augustus_masked-Fvb4-3-processed-gene-28.4		augustus_masked-Fvb4-3-processed-gene-28.5
591	augustus_masked-Fvb4-3-processed-gene-281.5		maker-Fvb4-3-snap-gene-281.32
592	augustus_masked-Fvb4-3-processed-gene-285.11		augustus_masked-Fvb4-3-processed-gene-285.12
593	maker-Fvb4-3-augustus-gene-30.44		augustus_masked-Fvb4-3-processed-gene-30.2
594	augustus_masked-Fvb4-3-processed-gene-308.10		maker-Fvb4-3-snap-gene-308.42
595	augustus_masked-Fvb4-3-processed-gene-318.3		maker-Fvb4-3-augustus-gene-318.55
596	augustus_masked-Fvb4-3-processed-gene-34.1		augustus_masked-Fvb4-3-processed-gene-34.2
597	augustus_masked-Fvb4-3-processed-gene-37.21		augustus_masked-Fvb4-3-processed-gene-38.0
598	augustus_masked-Fvb4-3-processed-gene-38.12		snap_masked-Fvb4-3-processed-gene-38.23
599	maker-Fvb4-3-snap-gene-4.58		augustus_masked-Fvb4-3-processed-gene-4.7
600	augustus_masked-Fvb4-3-processed-gene-40.14		augustus_masked-Fvb4-3-processed-gene-40.15
601	augustus_masked-Fvb4-3-processed-gene-42.14		snap_masked-Fvb4-3-processed-gene-42.48
602	augustus_masked-Fvb4-3-processed-gene-45.13		maker-Fvb4-3-snap-gene-45.66
603	augustus_masked-Fvb4-3-processed-gene-5.10		maker-Fvb4-3-augustus-gene-5.56
604	augustus_masked-Fvb4-3-processed-gene-53.13		maker-Fvb4-3-augustus-gene-53.61
605	augustus_masked-Fvb4-3-processed-gene-57.0		augustus_masked-Fvb4-3-processed-gene-57.1
606	augustus_masked-Fvb4-3-processed-gene-57.10		augustus_masked-Fvb4-3-processed-gene-57.2
607	augustus_masked-Fvb4-3-processed-gene-57.7		maker-Fvb4-3-snap-gene-57.63
608	maker-Fvb4-3-augustus-gene-58.60		augustus_masked-Fvb4-3-processed-gene-58.13
609	augustus_masked-Fvb4-3-processed-gene-58.13		maker-Fvb4-3-snap-gene-58.83
610	augustus_masked-Fvb4-3-processed-gene-62.7		augustus_masked-Fvb4-3-processed-gene-62.8
611	snap_masked-Fvb4-3-processed-gene-68.18		augustus_masked-Fvb4-3-processed-gene-68.9
612	augustus_masked-Fvb4-3-processed-gene-72.5		augustus_masked-Fvb4-3-processed-gene-72.6
613	augustus_masked-Fvb4-3-processed-gene-73.9		snap_masked-Fvb4-3-processed-gene-73.29
614	augustus_masked-Fvb4-3-processed-gene-80.13		maker-Fvb4-3-augustus-gene-80.52
615	maker-Fvb4-3-snap-gene-82.46		augustus_masked-Fvb4-3-processed-gene-82.8
616	augustus_masked-Fvb4-3-processed-gene-83.4		augustus_masked-Fvb4-3-processed-gene-83.10
617	augustus_masked-Fvb4-3-processed-gene-83.3		augustus_masked-Fvb4-3-processed-gene-83.4
618	maker-Fvb4-3-augustus-gene-83.65		augustus_masked-Fvb4-3-processed-gene-83.3
619	augustus_masked-Fvb4-3-processed-gene-84.11		maker-Fvb4-3-augustus-gene-84.51
620	augustus_masked-Fvb4-3-processed-gene-84.5		augustus_masked-Fvb4-3-processed-gene-84.6
621	maker-Fvb4-3-augustus-gene-85.58		augustus_masked-Fvb4-3-processed-gene-85.12
622	augustus_masked-Fvb4-3-processed-gene-85.12		maker-Fvb4-3-snap-gene-85.77
623	maker-Fvb4-3-augustus-gene-91.57		augustus_masked-Fvb4-3-processed-gene-91.17
624	augustus_masked-Fvb4-3-processed-gene-94.13		maker-Fvb4-3-snap-gene-95.52
625	augustus_masked-Fvb4-3-processed-gene-95.8		maker-Fvb4-3-snap-gene-95.61
626	snap_masked-Fvb4-3-processed-gene-95.36		augustus_masked-Fvb4-3-processed-gene-95.8
627	snap_masked-Fvb4-3-processed-gene-96.31		augustus_masked-Fvb4-3-processed-gene-96.7
628	augustus_masked-Fvb4-3-processed-gene-98.0		maker-Fvb4-3-snap-gene-98.39
629	augustus_masked-Fvb4-4-processed-gene-100.14		augustus_masked-Fvb4-4-processed-gene-100.15
630	augustus_masked-Fvb4-4-processed-gene-100.15		augustus_masked-Fvb4-4-processed-gene-101.0
631	augustus_masked-Fvb4-4-processed-gene-105.16		maker-Fvb4-4-augustus-gene-105.50
632	maker-Fvb4-4-snap-gene-111.43		augustus_masked-Fvb4-4-processed-gene-112.0
633	maker-Fvb4-4-augustus-gene-115.31		augustus_masked-Fvb4-4-processed-gene-115.7
634	augustus_masked-Fvb4-4-processed-gene-12.8		maker-Fvb4-4-snap-gene-12.62
635	maker-Fvb4-4-augustus-gene-121.24		augustus_masked-Fvb4-4-processed-gene-121.7
636	augustus_masked-Fvb4-4-processed-gene-123.6		augustus_masked-Fvb4-4-processed-gene-124.0
637	maker-Fvb4-4-snap-gene-146.34		augustus_masked-Fvb4-4-processed-gene-146.2
638	augustus_masked-Fvb4-4-processed-gene-147.2		maker-Fvb4-4-snap-gene-147.26
639	maker-Fvb4-4-augustus-gene-15.62		augustus_masked-Fvb4-4-processed-gene-15.2
640	augustus_masked-Fvb4-4-processed-gene-158.0		augustus_masked-Fvb4-4-processed-gene-158.1
641	maker-Fvb4-4-snap-gene-18.70		augustus_masked-Fvb4-4-processed-gene-18.18
642	augustus_masked-Fvb4-4-processed-gene-18.7		maker-Fvb4-4-augustus-gene-18.51
643	snap_masked-Fvb4-4-processed-gene-18.29		augustus_masked-Fvb4-4-processed-gene-18.7
644	augustus_masked-Fvb4-4-processed-gene-250.4		snap_masked-Fvb4-4-processed-gene-250.12
645	maker-Fvb4-4-augustus-gene-255.36		augustus_masked-Fvb4-4-processed-gene-255.1
646	augustus_masked-Fvb4-4-processed-gene-260.4		augustus_masked-Fvb4-4-processed-gene-260.5
647	augustus_masked-Fvb4-4-processed-gene-27.2		augustus_masked-Fvb4-4-processed-gene-27.3
648	augustus_masked-Fvb4-4-processed-gene-38.3		maker-Fvb4-4-augustus-gene-38.45
649	maker-Fvb4-4-snap-gene-42.74		augustus_masked-Fvb4-4-processed-gene-42.12
650	snap_masked-Fvb4-4-processed-gene-52.18		augustus_masked-Fvb4-4-processed-gene-52.1
651	augustus_masked-Fvb4-4-processed-gene-53.2		snap_masked-Fvb4-4-processed-gene-53.21
652	augustus_masked-Fvb4-4-processed-gene-53.6		maker-Fvb4-4-augustus-gene-53.52
653	maker-Fvb4-4-augustus-gene-54.65		augustus_masked-Fvb4-4-processed-gene-54.14
654	augustus_masked-Fvb4-4-processed-gene-54.14		maker-Fvb4-4-snap-gene-54.86
655	maker-Fvb4-4-snap-gene-56.97		augustus_masked-Fvb4-4-processed-gene-56.15
656	augustus_masked-Fvb4-4-processed-gene-61.4		augustus_masked-Fvb4-4-processed-gene-61.5
657	maker-Fvb4-4-snap-gene-64.32		augustus_masked-Fvb4-4-processed-gene-65.1
658	augustus_masked-Fvb4-4-processed-gene-65.7		augustus_masked-Fvb4-4-processed-gene-65.9
659	maker-Fvb4-4-augustus-gene-70.46		augustus_masked-Fvb4-4-processed-gene-70.6
660	augustus_masked-Fvb4-4-processed-gene-8.12		maker-Fvb4-4-augustus-gene-8.75
661	augustus_masked-Fvb4-4-processed-gene-95.10		augustus_masked-Fvb4-4-processed-gene-95.11
662	maker-Fvb5-1-augustus-gene-0.42		augustus_masked-Fvb5-1-processed-gene-0.14
663	augustus_masked-Fvb5-1-processed-gene-10.5		snap_masked-Fvb5-1-processed-gene-10.31
664	augustus_masked-Fvb5-1-processed-gene-102.8		augustus_masked-Fvb5-1-processed-gene-102.9
665	augustus_masked-Fvb5-1-processed-gene-103.15		maker-Fvb5-1-augustus-gene-103.58
666	augustus_masked-Fvb5-1-processed-gene-119.4		maker-Fvb5-1-snap-gene-119.45
667	maker-Fvb5-1-snap-gene-12.58		augustus_masked-Fvb5-1-processed-gene-12.7
668	augustus_masked-Fvb5-1-processed-gene-120.5		augustus_masked-Fvb5-1-processed-gene-120.7
669	augustus_masked-Fvb5-1-processed-gene-153.1		augustus_masked-Fvb5-1-processed-gene-153.7
670	maker-Fvb5-1-augustus-gene-16.49		augustus_masked-Fvb5-1-processed-gene-16.1
671	maker-Fvb5-1-augustus-gene-16.52		augustus_masked-Fvb5-1-processed-gene-16.12
672	snap_masked-Fvb5-1-processed-gene-165.20		augustus_masked-Fvb5-1-processed-gene-166.0
673	augustus_masked-Fvb5-1-processed-gene-171.9		maker-Fvb5-1-augustus-gene-172.38
674	maker-Fvb5-1-snap-gene-186.43		augustus_masked-Fvb5-1-processed-gene-186.0
675	augustus_masked-Fvb5-1-processed-gene-186.11		snap_masked-Fvb5-1-processed-gene-186.31
676	augustus_masked-Fvb5-1-processed-gene-19.15		augustus_masked-Fvb5-1-processed-gene-19.16
677	augustus_masked-Fvb5-1-processed-gene-19.16		augustus_masked-Fvb5-1-processed-gene-19.17
678	augustus_masked-Fvb5-1-processed-gene-19.30		snap_masked-Fvb5-1-processed-gene-19.78
679	augustus_masked-Fvb5-1-processed-gene-20.5		maker-Fvb5-1-snap-gene-20.33
680	maker-Fvb5-1-snap-gene-20.34		augustus_masked-Fvb5-1-processed-gene-20.5
681	augustus_masked-Fvb5-1-processed-gene-215.12		maker-Fvb5-1-augustus-gene-215.40
682	augustus_masked-Fvb5-1-processed-gene-241.2		augustus_masked-Fvb5-1-processed-gene-241.7
683	augustus_masked-Fvb5-1-processed-gene-245.10		augustus_masked-Fvb5-1-processed-gene-245.11
684	maker-Fvb5-1-augustus-gene-248.39		augustus_masked-Fvb5-1-processed-gene-248.3
685	maker-Fvb5-1-augustus-gene-249.33		augustus_masked-Fvb5-1-processed-gene-249.13
686	maker-Fvb5-1-snap-gene-249.38		augustus_masked-Fvb5-1-processed-gene-249.2
687	augustus_masked-Fvb5-1-processed-gene-250.1		maker-Fvb5-1-augustus-gene-250.30
688	augustus_masked-Fvb5-1-processed-gene-267.0		augustus_masked-Fvb5-1-processed-gene-267.1
689	augustus_masked-Fvb5-1-processed-gene-276.5		maker-Fvb5-1-snap-gene-276.45
690	augustus_masked-Fvb5-1-processed-gene-279.3		augustus_masked-Fvb5-1-processed-gene-279.4
691	augustus_masked-Fvb5-1-processed-gene-279.4		snap_masked-Fvb5-1-processed-gene-279.16
692	snap_masked-Fvb5-1-processed-gene-279.16		augustus_masked-Fvb5-1-processed-gene-279.6
693	maker-Fvb5-1-augustus-gene-279.31		augustus_masked-Fvb5-1-processed-gene-279.8
694	augustus_masked-Fvb5-1-processed-gene-282.2		maker-Fvb5-1-snap-gene-282.39
695	maker-Fvb5-1-augustus-gene-285.28		augustus_masked-Fvb5-1-processed-gene-285.10
696	maker-Fvb5-1-augustus-gene-287.45		augustus_masked-Fvb5-1-processed-gene-287.5
697	maker-Fvb5-1-augustus-gene-29.56		augustus_masked-Fvb5-1-processed-gene-29.18
698	maker-Fvb5-1-snap-gene-290.74		augustus_masked-Fvb5-1-processed-gene-290.8
699	augustus_masked-Fvb5-1-processed-gene-3.12		maker-Fvb5-1-augustus-gene-3.56
700	maker-Fvb5-1-augustus-gene-31.49		augustus_masked-Fvb5-1-processed-gene-31.1
701	augustus_masked-Fvb5-1-processed-gene-31.9		augustus_masked-Fvb5-1-processed-gene-31.10
702	augustus_masked-Fvb5-1-processed-gene-31.10		maker-Fvb5-1-snap-gene-31.70
703	augustus_masked-Fvb5-1-processed-gene-43.0		maker-Fvb5-1-augustus-gene-43.63
704	augustus_masked-Fvb5-1-processed-gene-45.20		maker-Fvb5-1-snap-gene-45.106
705	maker-Fvb5-1-snap-gene-45.107		augustus_masked-Fvb5-1-processed-gene-45.20
706	augustus_masked-Fvb5-1-processed-gene-53.14		snap_masked-Fvb5-1-processed-gene-53.42
707	augustus_masked-Fvb5-1-processed-gene-61.1		maker-Fvb5-1-snap-gene-61.74
708	augustus_masked-Fvb5-1-processed-gene-63.12		maker-Fvb5-1-snap-gene-63.62
709	maker-Fvb5-1-snap-gene-63.62		augustus_masked-Fvb5-1-processed-gene-63.17
710	maker-Fvb5-1-snap-gene-63.58		augustus_masked-Fvb5-1-processed-gene-63.7
711	augustus_masked-Fvb5-1-processed-gene-7.4		augustus_masked-Fvb5-1-processed-gene-7.5
712	augustus_masked-Fvb5-1-processed-gene-7.5		augustus_masked-Fvb5-1-processed-gene-7.6
713	maker-Fvb5-1-snap-gene-70.58		augustus_masked-Fvb5-1-processed-gene-70.3
714	maker-Fvb5-1-augustus-gene-71.58		augustus_masked-Fvb5-1-processed-gene-71.8
715	augustus_masked-Fvb5-1-processed-gene-76.5		augustus_masked-Fvb5-1-processed-gene-76.6
716	augustus_masked-Fvb5-1-processed-gene-83.0		maker-Fvb5-1-augustus-gene-83.42
717	augustus_masked-Fvb5-1-processed-gene-83.11		maker-Fvb5-1-snap-gene-83.60
718	snap_masked-Fvb5-1-processed-gene-83.35		augustus_masked-Fvb5-1-processed-gene-83.14
719	augustus_masked-Fvb5-1-processed-gene-91.15		maker-Fvb5-1-augustus-gene-91.54
720	maker-Fvb5-1-snap-gene-99.71		augustus_masked-Fvb5-1-processed-gene-99.11
721	augustus_masked-Fvb5-2-processed-gene-103.6		maker-Fvb5-2-augustus-gene-103.39
722	augustus_masked-Fvb5-2-processed-gene-107.7		maker-Fvb5-2-snap-gene-107.69
723	maker-Fvb5-2-snap-gene-111.76		augustus_masked-Fvb5-2-processed-gene-111.9
724	augustus_masked-Fvb5-2-processed-gene-144.2		augustus_masked-Fvb5-2-processed-gene-144.3
725	augustus_masked-Fvb5-2-processed-gene-146.6		augustus_masked-Fvb5-2-processed-gene-146.2
726	augustus_masked-Fvb5-2-processed-gene-147.4		augustus_masked-Fvb5-2-processed-gene-147.5
727	maker-Fvb5-2-snap-gene-173.34		augustus_masked-Fvb5-2-processed-gene-173.6
728	maker-Fvb5-2-augustus-gene-18.81		augustus_masked-Fvb5-2-processed-gene-18.27
729	augustus_masked-Fvb5-2-processed-gene-18.5		augustus_masked-Fvb5-2-processed-gene-18.6
730	augustus_masked-Fvb5-2-processed-gene-223.2		maker-Fvb5-2-augustus-gene-223.42
731	maker-Fvb5-2-snap-gene-23.103		augustus_masked-Fvb5-2-processed-gene-23.12
732	augustus_masked-Fvb5-2-processed-gene-230.1		maker-Fvb5-2-augustus-gene-230.38
733	maker-Fvb5-2-augustus-gene-238.29		augustus_masked-Fvb5-2-processed-gene-238.5
734	maker-Fvb5-2-snap-gene-24.41		augustus_masked-Fvb5-2-processed-gene-24.5
735	augustus_masked-Fvb5-2-processed-gene-24.6		augustus_masked-Fvb5-2-processed-gene-24.7
736	maker-Fvb5-2-snap-gene-245.41		augustus_masked-Fvb5-2-processed-gene-245.2
737	augustus_masked-Fvb5-2-processed-gene-248.12		augustus_masked-Fvb5-2-processed-gene-248.21
738	augustus_masked-Fvb5-2-processed-gene-27.0		maker-Fvb5-2-snap-gene-27.58
739	augustus_masked-Fvb5-2-processed-gene-36.1		maker-Fvb5-2-snap-gene-36.41
740	snap_masked-Fvb5-2-processed-gene-46.31		augustus_masked-Fvb5-2-processed-gene-46.5
741	augustus_masked-Fvb5-2-processed-gene-48.2		maker-Fvb5-2-snap-gene-48.67
742	augustus_masked-Fvb5-2-processed-gene-53.16		maker-Fvb5-2-snap-gene-53.70
743	augustus_masked-Fvb5-2-processed-gene-6.11		augustus_masked-Fvb5-2-processed-gene-6.12
744	augustus_masked-Fvb5-2-processed-gene-6.8		augustus_masked-Fvb5-2-processed-gene-6.9
745	maker-Fvb5-2-augustus-gene-63.15		augustus_masked-Fvb5-2-processed-gene-63.1
746	augustus_masked-Fvb5-2-processed-gene-63.1		snap_masked-Fvb5-2-processed-gene-63.12
747	snap_masked-Fvb5-2-processed-gene-63.12		augustus_masked-Fvb5-2-processed-gene-63.4
748	augustus_masked-Fvb5-2-processed-gene-85.9		maker-Fvb5-2-augustus-gene-85.33
749	augustus_masked-Fvb5-2-processed-gene-86.18		augustus_masked-Fvb5-2-processed-gene-86.19
750	augustus_masked-Fvb5-2-processed-gene-95.8		maker-Fvb5-2-augustus-gene-95.37
751	augustus_masked-Fvb5-3-processed-gene-132.1		maker-Fvb5-3-augustus-gene-132.24
752	maker-Fvb5-3-augustus-gene-132.24		augustus_masked-Fvb5-3-processed-gene-132.6
753	augustus_masked-Fvb5-3-processed-gene-135.4		augustus_masked-Fvb5-3-processed-gene-135.5
754	augustus_masked-Fvb5-3-processed-gene-15.2		maker-Fvb5-3-augustus-gene-15.42
755	augustus_masked-Fvb5-3-processed-gene-150.3		maker-Fvb5-3-augustus-gene-150.16
756	augustus_masked-Fvb5-3-processed-gene-161.6		maker-Fvb5-3-augustus-gene-161.49
757	augustus_masked-Fvb5-3-processed-gene-193.2		augustus_masked-Fvb5-3-processed-gene-193.3
758	augustus_masked-Fvb5-3-processed-gene-195.13		maker-Fvb5-3-augustus-gene-196.47
759	augustus_masked-Fvb5-3-processed-gene-2.1		augustus_masked-Fvb5-3-processed-gene-2.2
760	maker-Fvb5-3-snap-gene-203.66		augustus_masked-Fvb5-3-processed-gene-203.5
761	augustus_masked-Fvb5-3-processed-gene-206.11		augustus_masked-Fvb5-3-processed-gene-206.12
762	augustus_masked-Fvb5-3-processed-gene-207.10		snap_masked-Fvb5-3-processed-gene-207.30
763	snap_masked-Fvb5-3-processed-gene-207.30		augustus_masked-Fvb5-3-processed-gene-207.11
764	augustus_masked-Fvb5-3-processed-gene-22.14		augustus_masked-Fvb5-3-processed-gene-22.15
765	augustus_masked-Fvb5-3-processed-gene-231.1		augustus_masked-Fvb5-3-processed-gene-231.2
766	augustus_masked-Fvb5-3-processed-gene-231.2		augustus_masked-Fvb5-3-processed-gene-231.3
767	augustus_masked-Fvb5-3-processed-gene-231.3		augustus_masked-Fvb5-3-processed-gene-231.4
768	augustus_masked-Fvb5-3-processed-gene-235.17		augustus_masked-Fvb5-3-processed-gene-235.18
769	augustus_masked-Fvb5-3-processed-gene-239.0		maker-Fvb5-3-augustus-gene-239.38
770	maker-Fvb5-3-snap-gene-241.59		augustus_masked-Fvb5-3-processed-gene-241.2
771	maker-Fvb5-3-snap-gene-254.43		augustus_masked-Fvb5-3-processed-gene-254.5
772	maker-Fvb5-3-augustus-gene-259.43		augustus_masked-Fvb5-3-processed-gene-259.8
773	augustus_masked-Fvb5-3-processed-gene-263.11		maker-Fvb5-3-augustus-gene-263.57
774	augustus_masked-Fvb5-3-processed-gene-28.1		snap_masked-Fvb5-3-processed-gene-28.31
775	maker-Fvb5-3-augustus-gene-33.30		augustus_masked-Fvb5-3-processed-gene-33.8
776	augustus_masked-Fvb5-3-processed-gene-34.8		snap_masked-Fvb5-3-processed-gene-34.26
777	maker-Fvb5-3-snap-gene-45.61		augustus_masked-Fvb5-3-processed-gene-45.11
778	augustus_masked-Fvb5-3-processed-gene-47.0		maker-Fvb5-3-snap-gene-47.20
779	augustus_masked-Fvb5-3-processed-gene-59.7		augustus_masked-Fvb5-3-processed-gene-59.8
780	augustus_masked-Fvb5-3-processed-gene-61.0		augustus_masked-Fvb5-3-processed-gene-61.1
781	augustus_masked-Fvb5-3-processed-gene-85.2		augustus_masked-Fvb5-3-processed-gene-85.6
782	augustus_masked-Fvb5-4-processed-gene-12.18		snap_masked-Fvb5-4-processed-gene-12.30
783	augustus_masked-Fvb5-4-processed-gene-129.7		maker-Fvb5-4-snap-gene-129.42
784	augustus_masked-Fvb5-4-processed-gene-147.0		maker-Fvb5-4-augustus-gene-147.22
785	augustus_masked-Fvb5-4-processed-gene-155.4		augustus_masked-Fvb5-4-processed-gene-155.5
786	augustus_masked-Fvb5-4-processed-gene-17.10		augustus_masked-Fvb5-4-processed-gene-17.11
787	augustus_masked-Fvb5-4-processed-gene-17.9		augustus_masked-Fvb5-4-processed-gene-17.10
788	augustus_masked-Fvb5-4-processed-gene-17.11		augustus_masked-Fvb5-4-processed-gene-17.12
789	maker-Fvb5-4-snap-gene-17.96		augustus_masked-Fvb5-4-processed-gene-17.23
790	augustus_masked-Fvb5-4-processed-gene-17.3		augustus_masked-Fvb5-4-processed-gene-17.4
791	augustus_masked-Fvb5-4-processed-gene-188.9		augustus_masked-Fvb5-4-processed-gene-188.2
792	maker-Fvb5-4-augustus-gene-19.40		augustus_masked-Fvb5-4-processed-gene-19.1
793	augustus_masked-Fvb5-4-processed-gene-19.16		maker-Fvb5-4-augustus-gene-19.53
794	augustus_masked-Fvb5-4-processed-gene-20.16		maker-Fvb5-4-snap-gene-20.80
795	snap_masked-Fvb5-4-processed-gene-20.35		augustus_masked-Fvb5-4-processed-gene-20.7
796	augustus_masked-Fvb5-4-processed-gene-202.2		augustus_masked-Fvb5-4-processed-gene-203.1
797	augustus_masked-Fvb5-4-processed-gene-213.5		augustus_masked-Fvb5-4-processed-gene-213.11
798	augustus_masked-Fvb5-4-processed-gene-233.0		snap_masked-Fvb5-4-processed-gene-233.16
799	snap_masked-Fvb5-4-processed-gene-239.20		augustus_masked-Fvb5-4-processed-gene-239.8
800	augustus_masked-Fvb5-4-processed-gene-241.6		augustus_masked-Fvb5-4-processed-gene-241.7
801	maker-Fvb5-4-augustus-gene-32.50		augustus_masked-Fvb5-4-processed-gene-32.8
802	augustus_masked-Fvb5-4-processed-gene-43.5		augustus_masked-Fvb5-4-processed-gene-43.6
803	augustus_masked-Fvb5-4-processed-gene-44.11		maker-Fvb5-4-snap-gene-44.56
804	augustus_masked-Fvb5-4-processed-gene-5.16		augustus_masked-Fvb5-4-processed-gene-5.7
805	maker-Fvb5-4-augustus-gene-5.43		augustus_masked-Fvb5-4-processed-gene-5.16
806	augustus_masked-Fvb5-4-processed-gene-52.14		snap_masked-Fvb5-4-processed-gene-52.38
807	augustus_masked-Fvb5-4-processed-gene-60.4		maker-Fvb5-4-snap-gene-60.46
808	augustus_masked-Fvb5-4-processed-gene-61.7		augustus_masked-Fvb5-4-processed-gene-61.8
809	augustus_masked-Fvb5-4-processed-gene-61.8		augustus_masked-Fvb5-4-processed-gene-61.9
810	augustus_masked-Fvb5-4-processed-gene-62.14		snap_masked-Fvb5-4-processed-gene-63.15
811	snap_masked-Fvb5-4-processed-gene-71.27		augustus_masked-Fvb5-4-processed-gene-71.7
812	snap_masked-Fvb5-4-processed-gene-9.21		augustus_masked-Fvb5-4-processed-gene-9.2
813	augustus_masked-Fvb5-4-processed-gene-9.5		maker-Fvb5-4-snap-gene-9.57
814	augustus_masked-Fvb5-4-processed-gene-90.11		augustus_masked-Fvb5-4-processed-gene-90.13
815	snap_masked-Fvb5-4-processed-gene-93.17		augustus_masked-Fvb5-4-processed-gene-93.2
816	augustus_masked-Fvb6-1-processed-gene-1.7		maker-Fvb6-1-augustus-gene-1.70
817	augustus_masked-Fvb6-1-processed-gene-102.10		maker-Fvb6-1-snap-gene-102.54
818	maker-Fvb6-1-snap-gene-102.51		augustus_masked-Fvb6-1-processed-gene-102.8
819	augustus_masked-Fvb6-1-processed-gene-11.11		maker-Fvb6-1-snap-gene-11.75
820	snap_masked-Fvb6-1-processed-gene-13.28		augustus_masked-Fvb6-1-processed-gene-13.6
821	maker-Fvb6-1-snap-gene-131.38		augustus_masked-Fvb6-1-processed-gene-131.9
822	augustus_masked-Fvb6-1-processed-gene-138.1		maker-Fvb6-1-augustus-gene-138.35
823	augustus_masked-Fvb6-1-processed-gene-14.0		augustus_masked-Fvb6-1-processed-gene-14.1
824	maker-Fvb6-1-snap-gene-14.56		augustus_masked-Fvb6-1-processed-gene-14.6
825	augustus_masked-Fvb6-1-processed-gene-144.7		maker-Fvb6-1-snap-gene-144.63
826	augustus_masked-Fvb6-1-processed-gene-146.9		augustus_masked-Fvb6-1-processed-gene-146.10
827	augustus_masked-Fvb6-1-processed-gene-154.10		maker-Fvb6-1-snap-gene-154.72
828	maker-Fvb6-1-augustus-gene-166.48		augustus_masked-Fvb6-1-processed-gene-166.13
829	snap_masked-Fvb6-1-processed-gene-169.26		augustus_masked-Fvb6-1-processed-gene-169.12
830	maker-Fvb6-1-snap-gene-181.46		augustus_masked-Fvb6-1-processed-gene-181.7
831	augustus_masked-Fvb6-1-processed-gene-185.6		maker-Fvb6-1-augustus-gene-185.39
832	augustus_masked-Fvb6-1-processed-gene-202.5		maker-Fvb6-1-snap-gene-202.59
833	augustus_masked-Fvb6-1-processed-gene-207.14		augustus_masked-Fvb6-1-processed-gene-207.15
834	augustus_masked-Fvb6-1-processed-gene-222.9		maker-Fvb6-1-augustus-gene-222.28
835	augustus_masked-Fvb6-1-processed-gene-223.8		augustus_masked-Fvb6-1-processed-gene-223.9
836	maker-Fvb6-1-snap-gene-225.38		augustus_masked-Fvb6-1-processed-gene-225.10
837	augustus_masked-Fvb6-1-processed-gene-232.7		augustus_masked-Fvb6-1-processed-gene-232.8
838	augustus_masked-Fvb6-1-processed-gene-232.8		maker-Fvb6-1-augustus-gene-232.38
839	maker-Fvb6-1-augustus-gene-241.30		augustus_masked-Fvb6-1-processed-gene-241.1
840	maker-Fvb6-1-snap-gene-241.46		augustus_masked-Fvb6-1-processed-gene-241.9
841	augustus_masked-Fvb6-1-processed-gene-253.3		maker-Fvb6-1-snap-gene-253.58
842	augustus_masked-Fvb6-1-processed-gene-257.0		maker-Fvb6-1-snap-gene-257.48
843	maker-Fvb6-1-snap-gene-262.50		augustus_masked-Fvb6-1-processed-gene-262.4
844	augustus_masked-Fvb6-1-processed-gene-264.11		augustus_masked-Fvb6-1-processed-gene-264.12
845	augustus_masked-Fvb6-1-processed-gene-265.8		maker-Fvb6-1-snap-gene-265.61
846	snap_masked-Fvb6-1-processed-gene-266.20		augustus_masked-Fvb6-1-processed-gene-266.2
847	augustus_masked-Fvb6-1-processed-gene-266.2		snap_masked-Fvb6-1-processed-gene-266.22
848	maker-Fvb6-1-augustus-gene-268.31		augustus_masked-Fvb6-1-processed-gene-268.6
849	augustus_masked-Fvb6-1-processed-gene-275.1		augustus_masked-Fvb6-1-processed-gene-275.3
850	augustus_masked-Fvb6-1-processed-gene-275.14		snap_masked-Fvb6-1-processed-gene-275.32
851	augustus_masked-Fvb6-1-processed-gene-279.2		snap_masked-Fvb6-1-processed-gene-279.18
852	augustus_masked-Fvb6-1-processed-gene-282.14		maker-Fvb6-1-snap-gene-282.62
853	augustus_masked-Fvb6-1-processed-gene-286.0		augustus_masked-Fvb6-1-processed-gene-286.3
854	augustus_masked-Fvb6-1-processed-gene-286.10		snap_masked-Fvb6-1-processed-gene-286.41
855	augustus_masked-Fvb6-1-processed-gene-286.6		maker-Fvb6-1-augustus-gene-286.49
856	maker-Fvb6-1-augustus-gene-287.47		augustus_masked-Fvb6-1-processed-gene-287.14
857	augustus_masked-Fvb6-1-processed-gene-293.4		maker-Fvb6-1-augustus-gene-293.55
858	augustus_masked-Fvb6-1-processed-gene-297.17		augustus_masked-Fvb6-1-processed-gene-297.18
859	maker-Fvb6-1-augustus-gene-299.52		augustus_masked-Fvb6-1-processed-gene-299.6
860	maker-Fvb6-1-augustus-gene-302.57		augustus_masked-Fvb6-1-processed-gene-302.3
861	augustus_masked-Fvb6-1-processed-gene-302.3		maker-Fvb6-1-augustus-gene-302.59
862	maker-Fvb6-1-snap-gene-309.47		augustus_masked-Fvb6-1-processed-gene-309.1
863	augustus_masked-Fvb6-1-processed-gene-31.5		maker-Fvb6-1-snap-gene-31.60
864	augustus_masked-Fvb6-1-processed-gene-311.15		maker-Fvb6-1-snap-gene-311.79
865	maker-Fvb6-1-snap-gene-311.64		augustus_masked-Fvb6-1-processed-gene-311.8
866	maker-Fvb6-1-snap-gene-317.64		augustus_masked-Fvb6-1-processed-gene-317.11
867	augustus_masked-Fvb6-1-processed-gene-32.2		augustus_masked-Fvb6-1-processed-gene-32.3
868	maker-Fvb6-1-snap-gene-329.45		augustus_masked-Fvb6-1-processed-gene-329.5
869	augustus_masked-Fvb6-1-processed-gene-331.10		maker-Fvb6-1-snap-gene-331.64
870	augustus_masked-Fvb6-1-processed-gene-339.13		snap_masked-Fvb6-1-processed-gene-339.19
871	snap_masked-Fvb6-1-processed-gene-340.34		augustus_masked-Fvb6-1-processed-gene-340.16
872	augustus_masked-Fvb6-1-processed-gene-342.5		augustus_masked-Fvb6-1-processed-gene-342.6
873	augustus_masked-Fvb6-1-processed-gene-358.9		augustus_masked-Fvb6-1-processed-gene-358.10
874	maker-Fvb6-1-snap-gene-36.88		augustus_masked-Fvb6-1-processed-gene-36.17
875	augustus_masked-Fvb6-1-processed-gene-361.15		maker-Fvb6-1-snap-gene-361.76
876	maker-Fvb6-1-snap-gene-363.60		augustus_masked-Fvb6-1-processed-gene-363.5
877	augustus_masked-Fvb6-1-processed-gene-4.14		maker-Fvb6-1-augustus-gene-4.52
878	maker-Fvb6-1-augustus-gene-4.59		augustus_masked-Fvb6-1-processed-gene-4.16
879	augustus_masked-Fvb6-1-processed-gene-42.0		maker-Fvb6-1-snap-gene-42.35
880	augustus_masked-Fvb6-1-processed-gene-42.2		maker-Fvb6-1-augustus-gene-42.28
881	augustus_masked-Fvb6-1-processed-gene-43.8		augustus_masked-Fvb6-1-processed-gene-43.9
882	augustus_masked-Fvb6-1-processed-gene-49.13		maker-Fvb6-1-augustus-gene-49.74
883	augustus_masked-Fvb6-1-processed-gene-50.2		augustus_masked-Fvb6-1-processed-gene-50.3
884	augustus_masked-Fvb6-1-processed-gene-50.3		augustus_masked-Fvb6-1-processed-gene-50.4
885	augustus_masked-Fvb6-1-processed-gene-50.4		augustus_masked-Fvb6-1-processed-gene-50.5
886	augustus_masked-Fvb6-1-processed-gene-52.4		augustus_masked-Fvb6-1-processed-gene-52.5
887	maker-Fvb6-1-augustus-gene-53.18		augustus_masked-Fvb6-1-processed-gene-54.0
888	augustus_masked-Fvb6-1-processed-gene-63.12		augustus_masked-Fvb6-1-processed-gene-63.13
889	maker-Fvb6-1-snap-gene-66.70		augustus_masked-Fvb6-1-processed-gene-66.4
890	augustus_masked-Fvb6-1-processed-gene-67.5		maker-Fvb6-1-augustus-gene-67.50
891	augustus_masked-Fvb6-1-processed-gene-68.1		maker-Fvb6-1-snap-gene-68.49
892	augustus_masked-Fvb6-1-processed-gene-73.10		augustus_masked-Fvb6-1-processed-gene-73.11
893	augustus_masked-Fvb6-1-processed-gene-76.5		augustus_masked-Fvb6-1-processed-gene-76.6
894	augustus_masked-Fvb6-1-processed-gene-77.8		augustus_masked-Fvb6-1-processed-gene-77.9
895	augustus_masked-Fvb6-1-processed-gene-79.1		maker-Fvb6-1-snap-gene-79.64
896	augustus_masked-Fvb6-1-processed-gene-80.18		augustus_masked-Fvb6-1-processed-gene-80.19
897	maker-Fvb6-1-augustus-gene-82.39		augustus_masked-Fvb6-1-processed-gene-82.2
898	snap_masked-Fvb6-1-processed-gene-82.22		augustus_masked-Fvb6-1-processed-gene-82.7
899	augustus_masked-Fvb6-1-processed-gene-83.14		augustus_masked-Fvb6-1-processed-gene-83.16
900	maker-Fvb6-1-augustus-gene-85.34		augustus_masked-Fvb6-1-processed-gene-85.3
901	augustus_masked-Fvb6-1-processed-gene-89.9		maker-Fvb6-1-snap-gene-89.52
902	augustus_masked-Fvb6-1-processed-gene-93.11		maker-Fvb6-1-snap-gene-93.66
903	augustus_masked-Fvb6-1-processed-gene-93.15		maker-Fvb6-1-snap-gene-94.45
904	maker-Fvb6-2-augustus-gene-115.27		augustus_masked-Fvb6-2-processed-gene-115.6
905	augustus_masked-Fvb6-2-processed-gene-128.3		augustus_masked-Fvb6-2-processed-gene-128.11
906	augustus_masked-Fvb6-2-processed-gene-138.10		maker-Fvb6-2-augustus-gene-138.34
907	maker-Fvb6-2-augustus-gene-148.22		augustus_masked-Fvb6-2-processed-gene-148.7
908	maker-Fvb6-2-augustus-gene-160.29		augustus_masked-Fvb6-2-processed-gene-160.5
909	augustus_masked-Fvb6-2-processed-gene-168.1		maker-Fvb6-2-augustus-gene-168.29
910	augustus_masked-Fvb6-2-processed-gene-175.1		snap_masked-Fvb6-2-processed-gene-175.24
911	augustus_masked-Fvb6-2-processed-gene-177.4		maker-Fvb6-2-snap-gene-177.38
912	augustus_masked-Fvb6-2-processed-gene-198.9		augustus_masked-Fvb6-2-processed-gene-198.10
913	maker-Fvb6-2-augustus-gene-202.36		augustus_masked-Fvb6-2-processed-gene-202.1
914	augustus_masked-Fvb6-2-processed-gene-202.1		maker-Fvb6-2-snap-gene-202.52
915	maker-Fvb6-2-snap-gene-210.52		augustus_masked-Fvb6-2-processed-gene-210.6
916	augustus_masked-Fvb6-2-processed-gene-215.12		augustus_masked-Fvb6-2-processed-gene-216.0
917	maker-Fvb6-2-augustus-gene-216.27		augustus_masked-Fvb6-2-processed-gene-216.2
918	maker-Fvb6-2-snap-gene-228.52		augustus_masked-Fvb6-2-processed-gene-228.12
919	maker-Fvb6-2-snap-gene-244.58		augustus_masked-Fvb6-2-processed-gene-244.7
920	augustus_masked-Fvb6-2-processed-gene-246.0		maker-Fvb6-2-snap-gene-246.36
921	augustus_masked-Fvb6-2-processed-gene-255.11		maker-Fvb6-2-augustus-gene-255.64
922	maker-Fvb6-2-augustus-gene-256.60		augustus_masked-Fvb6-2-processed-gene-256.11
923	augustus_masked-Fvb6-2-processed-gene-267.13		augustus_masked-Fvb6-2-processed-gene-267.14
924	augustus_masked-Fvb6-2-processed-gene-267.16		maker-Fvb6-2-snap-gene-267.70
925	maker-Fvb6-2-snap-gene-27.64		augustus_masked-Fvb6-2-processed-gene-27.9
926	augustus_masked-Fvb6-2-processed-gene-278.13		maker-Fvb6-2-augustus-gene-278.44
927	augustus_masked-Fvb6-2-processed-gene-280.11		maker-Fvb6-2-snap-gene-280.60
928	augustus_masked-Fvb6-2-processed-gene-286.7		augustus_masked-Fvb6-2-processed-gene-286.3
929	snap_masked-Fvb6-2-processed-gene-292.17		augustus_masked-Fvb6-2-processed-gene-292.3
930	snap_masked-Fvb6-2-processed-gene-299.41		augustus_masked-Fvb6-2-processed-gene-299.11
931	augustus_masked-Fvb6-2-processed-gene-301.1		maker-Fvb6-2-augustus-gene-301.27
932	augustus_masked-Fvb6-2-processed-gene-304.5		maker-Fvb6-2-snap-gene-304.72
933	augustus_masked-Fvb6-2-processed-gene-309.11		maker-Fvb6-2-augustus-gene-309.69
934	augustus_masked-Fvb6-2-processed-gene-311.4		maker-Fvb6-2-augustus-gene-311.41
935	maker-Fvb6-2-augustus-gene-324.57		augustus_masked-Fvb6-2-processed-gene-324.17
936	augustus_masked-Fvb6-2-processed-gene-327.4		maker-Fvb6-2-augustus-gene-327.54
937	augustus_masked-Fvb6-2-processed-gene-339.5		maker-Fvb6-2-augustus-gene-339.44
938	maker-Fvb6-2-snap-gene-339.54		augustus_masked-Fvb6-2-processed-gene-339.5
939	maker-Fvb6-2-augustus-gene-349.55		augustus_masked-Fvb6-2-processed-gene-349.8
940	augustus_masked-Fvb6-2-processed-gene-48.8		snap_masked-Fvb6-2-processed-gene-48.22
941	augustus_masked-Fvb6-2-processed-gene-5.2		maker-Fvb6-2-augustus-gene-5.31
942	augustus_masked-Fvb6-2-processed-gene-79.1		augustus_masked-Fvb6-2-processed-gene-79.2
943	maker-Fvb6-2-snap-gene-88.35		augustus_masked-Fvb6-2-processed-gene-88.2
944	augustus_masked-Fvb6-3-processed-gene-100.1		maker-Fvb6-3-snap-gene-100.43
945	maker-Fvb6-3-augustus-gene-106.34		augustus_masked-Fvb6-3-processed-gene-106.9
946	augustus_masked-Fvb6-3-processed-gene-12.1		augustus_masked-Fvb6-3-processed-gene-12.4
947	augustus_masked-Fvb6-3-processed-gene-157.1		maker-Fvb6-3-augustus-gene-157.18
948	snap_masked-Fvb6-3-processed-gene-179.8		augustus_masked-Fvb6-3-processed-gene-179.1
949	maker-Fvb6-3-augustus-gene-204.43		augustus_masked-Fvb6-3-processed-gene-204.4
950	maker-Fvb6-3-snap-gene-212.58		augustus_masked-Fvb6-3-processed-gene-212.14
951	snap_masked-Fvb6-3-processed-gene-226.18		augustus_masked-Fvb6-3-processed-gene-226.9
952	maker-Fvb6-3-augustus-gene-232.45		augustus_masked-Fvb6-3-processed-gene-232.1
953	maker-Fvb6-3-snap-gene-234.53		augustus_masked-Fvb6-3-processed-gene-235.0
954	maker-Fvb6-3-augustus-gene-258.18		augustus_masked-Fvb6-3-processed-gene-259.5
955	augustus_masked-Fvb6-3-processed-gene-264.10		augustus_masked-Fvb6-3-processed-gene-264.5
956	augustus_masked-Fvb6-3-processed-gene-275.2		maker-Fvb6-3-augustus-gene-275.23
957	augustus_masked-Fvb6-3-processed-gene-278.4		maker-Fvb6-3-snap-gene-278.39
958	augustus_masked-Fvb6-3-processed-gene-29.9		maker-Fvb6-3-augustus-gene-29.54
959	augustus_masked-Fvb6-3-processed-gene-294.4		maker-Fvb6-3-augustus-gene-294.26
960	augustus_masked-Fvb6-3-processed-gene-297.10		maker-Fvb6-3-snap-gene-297.49
961	maker-Fvb6-3-snap-gene-300.57		augustus_masked-Fvb6-3-processed-gene-300.11
962	augustus_masked-Fvb6-3-processed-gene-300.8		maker-Fvb6-3-snap-gene-300.57
963	augustus_masked-Fvb6-3-processed-gene-303.3		snap_masked-Fvb6-3-processed-gene-303.23
964	snap_masked-Fvb6-3-processed-gene-319.25		augustus_masked-Fvb6-3-processed-gene-320.0
965	augustus_masked-Fvb6-3-processed-gene-330.12		maker-Fvb6-3-augustus-gene-330.51
966	augustus_masked-Fvb6-3-processed-gene-34.16		snap_masked-Fvb6-3-processed-gene-34.45
967	augustus_masked-Fvb6-3-processed-gene-341.4		augustus_masked-Fvb6-3-processed-gene-341.5
968	augustus_masked-Fvb6-3-processed-gene-36.3		snap_masked-Fvb6-3-processed-gene-36.28
969	augustus_masked-Fvb6-3-processed-gene-362.1		augustus_masked-Fvb6-3-processed-gene-362.2
970	augustus_masked-Fvb6-3-processed-gene-367.0		maker-Fvb6-3-snap-gene-367.56
971	maker-Fvb6-3-snap-gene-367.68		augustus_masked-Fvb6-3-processed-gene-367.4
972	augustus_masked-Fvb6-3-processed-gene-370.6		maker-Fvb6-3-augustus-gene-370.37
973	augustus_masked-Fvb6-3-processed-gene-372.10		augustus_masked-Fvb6-3-processed-gene-372.11
974	augustus_masked-Fvb6-3-processed-gene-383.7		maker-Fvb6-3-snap-gene-383.73
975	maker-Fvb6-3-snap-gene-385.68		augustus_masked-Fvb6-3-processed-gene-385.2
976	augustus_masked-Fvb6-3-processed-gene-387.2		maker-Fvb6-3-snap-gene-387.56
977	maker-Fvb6-3-snap-gene-390.56		augustus_masked-Fvb6-3-processed-gene-390.8
978	augustus_masked-Fvb6-3-processed-gene-391.10		augustus_masked-Fvb6-3-processed-gene-392.0
979	snap_masked-Fvb6-3-processed-gene-391.43		augustus_masked-Fvb6-3-processed-gene-391.9
980	augustus_masked-Fvb6-3-processed-gene-402.0		maker-Fvb6-3-snap-gene-402.91
981	augustus_masked-Fvb6-3-processed-gene-406.17		snap_masked-Fvb6-3-processed-gene-406.50
982	snap_masked-Fvb6-3-processed-gene-406.50		augustus_masked-Fvb6-3-processed-gene-406.19
983	augustus_masked-Fvb6-3-processed-gene-407.2		maker-Fvb6-3-snap-gene-407.72
984	augustus_masked-Fvb6-3-processed-gene-409.11		augustus_masked-Fvb6-3-processed-gene-409.6
985	augustus_masked-Fvb6-3-processed-gene-409.4		augustus_masked-Fvb6-3-processed-gene-409.5
986	augustus_masked-Fvb6-3-processed-gene-410.13		augustus_masked-Fvb6-3-processed-gene-410.14
987	augustus_masked-Fvb6-3-processed-gene-413.13		maker-Fvb6-3-snap-gene-413.81
988	maker-Fvb6-3-snap-gene-415.61		augustus_masked-Fvb6-3-processed-gene-415.1
989	maker-Fvb6-3-augustus-gene-435.63		augustus_masked-Fvb6-3-processed-gene-435.10
990	augustus_masked-Fvb6-3-processed-gene-55.10		maker-Fvb6-3-snap-gene-55.62
991	maker-Fvb6-3-snap-gene-56.50		augustus_masked-Fvb6-3-processed-gene-56.7
992	augustus_masked-Fvb6-3-processed-gene-58.13		snap_masked-Fvb6-3-processed-gene-58.26
993	maker-Fvb6-3-augustus-gene-62.25		augustus_masked-Fvb6-3-processed-gene-62.5
994	maker-Fvb6-3-snap-gene-69.49		augustus_masked-Fvb6-3-processed-gene-69.2
995	augustus_masked-Fvb6-3-processed-gene-75.3		snap_masked-Fvb6-3-processed-gene-75.24
996	maker-Fvb6-3-snap-gene-75.56		augustus_masked-Fvb6-3-processed-gene-75.8
997	augustus_masked-Fvb6-3-processed-gene-86.10		augustus_masked-Fvb6-3-processed-gene-86.11
998	maker-Fvb6-3-augustus-gene-86.45		augustus_masked-Fvb6-3-processed-gene-86.9
999	augustus_masked-Fvb6-3-processed-gene-94.2		maker-Fvb6-3-snap-gene-94.41
1000	augustus_masked-Fvb6-3-processed-gene-95.6		maker-Fvb6-3-augustus-gene-95.27
1001	maker-Fvb6-4-snap-gene-0.51		augustus_masked-Fvb6-4-processed-gene-0.2
1002	maker-Fvb6-4-snap-gene-111.42		augustus_masked-Fvb6-4-processed-gene-112.0
1003	snap_masked-Fvb6-4-processed-gene-114.29		augustus_masked-Fvb6-4-processed-gene-114.4
1004	augustus_masked-Fvb6-4-processed-gene-14.0		augustus_masked-Fvb6-4-processed-gene-14.2
1005	augustus_masked-Fvb6-4-processed-gene-15.18		augustus_masked-Fvb6-4-processed-gene-15.19
1006	maker-Fvb6-4-augustus-gene-167.21		augustus_masked-Fvb6-4-processed-gene-167.1
1007	augustus_masked-Fvb6-4-processed-gene-182.3		augustus_masked-Fvb6-4-processed-gene-182.4
1008	augustus_masked-Fvb6-4-processed-gene-182.4		maker-Fvb6-4-augustus-gene-182.22
1009	augustus_masked-Fvb6-4-processed-gene-200.11		snap_masked-Fvb6-4-processed-gene-200.28
1010	augustus_masked-Fvb6-4-processed-gene-202.3		maker-Fvb6-4-augustus-gene-202.40
1011	augustus_masked-Fvb6-4-processed-gene-224.1		augustus_masked-Fvb6-4-processed-gene-224.2
1012	augustus_masked-Fvb6-4-processed-gene-234.5		maker-Fvb6-4-snap-gene-234.42
1013	augustus_masked-Fvb6-4-processed-gene-247.0		augustus_masked-Fvb6-4-processed-gene-247.1
1014	augustus_masked-Fvb6-4-processed-gene-255.0		maker-Fvb6-4-snap-gene-255.40
1015	augustus_masked-Fvb6-4-processed-gene-255.8		maker-Fvb6-4-snap-gene-255.51
1016	augustus_masked-Fvb6-4-processed-gene-267.9		maker-Fvb6-4-snap-gene-267.50
1017	maker-Fvb6-4-snap-gene-275.50		augustus_masked-Fvb6-4-processed-gene-275.15
1018	augustus_masked-Fvb6-4-processed-gene-281.2		augustus_masked-Fvb6-4-processed-gene-281.10
1019	snap_masked-Fvb6-4-processed-gene-282.14		augustus_masked-Fvb6-4-processed-gene-282.5
1020	augustus_masked-Fvb6-4-processed-gene-286.10		augustus_masked-Fvb6-4-processed-gene-286.11
1021	maker-Fvb6-4-augustus-gene-289.38		augustus_masked-Fvb6-4-processed-gene-289.12
1022	snap_masked-Fvb6-4-processed-gene-292.36		augustus_masked-Fvb6-4-processed-gene-293.0
1023	augustus_masked-Fvb6-4-processed-gene-295.13		maker-Fvb6-4-snap-gene-295.70
1024	augustus_masked-Fvb6-4-processed-gene-31.0		snap_masked-Fvb6-4-processed-gene-31.12
1025	maker-Fvb6-4-snap-gene-326.68		augustus_masked-Fvb6-4-processed-gene-326.11
1026	maker-Fvb6-4-augustus-gene-330.47		augustus_masked-Fvb6-4-processed-gene-330.3
1027	augustus_masked-Fvb6-4-processed-gene-331.3		augustus_masked-Fvb6-4-processed-gene-331.4
1028	augustus_masked-Fvb6-4-processed-gene-331.4		maker-Fvb6-4-augustus-gene-331.35
1029	augustus_masked-Fvb6-4-processed-gene-333.1		maker-Fvb6-4-augustus-gene-333.67
1030	maker-Fvb6-4-snap-gene-333.89		augustus_masked-Fvb6-4-processed-gene-333.1
1031	maker-Fvb6-4-augustus-gene-333.69		augustus_masked-Fvb6-4-processed-gene-333.4
1032	maker-Fvb6-4-snap-gene-338.64		augustus_masked-Fvb6-4-processed-gene-338.15
1033	maker-Fvb6-4-augustus-gene-341.103		augustus_masked-Fvb6-4-processed-gene-341.33
1034	augustus_masked-Fvb6-4-processed-gene-38.22		augustus_masked-Fvb6-4-processed-gene-38.14
1035	augustus_masked-Fvb6-4-processed-gene-41.20		maker-Fvb6-4-snap-gene-41.105
1036	augustus_masked-Fvb6-4-processed-gene-41.3		maker-Fvb6-4-augustus-gene-41.71
1037	augustus_masked-Fvb6-4-processed-gene-43.1		augustus_masked-Fvb6-4-processed-gene-43.9
1038	augustus_masked-Fvb6-4-processed-gene-43.3		maker-Fvb6-4-snap-gene-43.68
1039	augustus_masked-Fvb6-4-processed-gene-49.5		augustus_masked-Fvb6-4-processed-gene-49.7
1040	maker-Fvb6-4-augustus-gene-62.32		augustus_masked-Fvb6-4-processed-gene-62.5
1041	augustus_masked-Fvb6-4-processed-gene-63.13		augustus_masked-Fvb6-4-processed-gene-63.14
1042	maker-Fvb6-4-augustus-gene-65.31		augustus_masked-Fvb6-4-processed-gene-65.11
1043	augustus_masked-Fvb6-4-processed-gene-73.4		maker-Fvb6-4-augustus-gene-73.20
1044	snap_masked-Fvb6-4-processed-gene-73.11		augustus_masked-Fvb6-4-processed-gene-73.4
1045	augustus_masked-Fvb6-4-processed-gene-84.1		maker-Fvb6-4-augustus-gene-84.26
1046	augustus_masked-Fvb6-4-processed-gene-93.10		maker-Fvb6-4-augustus-gene-93.31
1047	maker-Fvb6-4-snap-gene-93.45		augustus_masked-Fvb6-4-processed-gene-93.10
1048	augustus_masked-Fvb6-4-processed-gene-94.0		maker-Fvb6-4-augustus-gene-94.25
1049	augustus_masked-Fvb7-1-processed-gene-104.3		augustus_masked-Fvb7-1-processed-gene-104.13
1050	maker-Fvb7-1-augustus-gene-107.37		augustus_masked-Fvb7-1-processed-gene-107.8
1051	augustus_masked-Fvb7-1-processed-gene-113.4		maker-Fvb7-1-snap-gene-113.63
1052	maker-Fvb7-1-snap-gene-121.60		augustus_masked-Fvb7-1-processed-gene-121.8
1053	maker-Fvb7-1-augustus-gene-154.36		augustus_masked-Fvb7-1-processed-gene-154.3
1054	augustus_masked-Fvb7-1-processed-gene-167.0		augustus_masked-Fvb7-1-processed-gene-167.1
1055	augustus_masked-Fvb7-1-processed-gene-168.4		augustus_masked-Fvb7-1-processed-gene-168.5
1056	maker-Fvb7-1-snap-gene-168.51		augustus_masked-Fvb7-1-processed-gene-168.4
1057	augustus_masked-Fvb7-1-processed-gene-168.5		maker-Fvb7-1-augustus-gene-168.37
1058	maker-Fvb7-1-augustus-gene-172.32		augustus_masked-Fvb7-1-processed-gene-172.7
1059	augustus_masked-Fvb7-1-processed-gene-174.8		augustus_masked-Fvb7-1-processed-gene-174.9
1060	augustus_masked-Fvb7-1-processed-gene-184.7		augustus_masked-Fvb7-1-processed-gene-184.8
1061	maker-Fvb7-1-snap-gene-190.58		augustus_masked-Fvb7-1-processed-gene-190.3
1062	augustus_masked-Fvb7-1-processed-gene-196.8		augustus_masked-Fvb7-1-processed-gene-196.9
1063	snap_masked-Fvb7-1-processed-gene-200.37		augustus_masked-Fvb7-1-processed-gene-200.16
1064	snap_masked-Fvb7-1-processed-gene-203.24		augustus_masked-Fvb7-1-processed-gene-203.10
1065	augustus_masked-Fvb7-1-processed-gene-212.10		augustus_masked-Fvb7-1-processed-gene-212.11
1066	augustus_masked-Fvb7-1-processed-gene-215.8		augustus_masked-Fvb7-1-processed-gene-215.9
1067	maker-Fvb7-1-snap-gene-241.53		augustus_masked-Fvb7-1-processed-gene-241.11
1068	augustus_masked-Fvb7-1-processed-gene-243.2		maker-Fvb7-1-augustus-gene-243.48
1069	maker-Fvb7-1-snap-gene-247.78		augustus_masked-Fvb7-1-processed-gene-247.4
1070	maker-Fvb7-1-augustus-gene-250.58		augustus_masked-Fvb7-1-processed-gene-250.18
1071	maker-Fvb7-1-augustus-gene-252.44		augustus_masked-Fvb7-1-processed-gene-252.9
1072	augustus_masked-Fvb7-1-processed-gene-253.6		maker-Fvb7-1-snap-gene-253.56
1073	augustus_masked-Fvb7-1-processed-gene-256.1		augustus_masked-Fvb7-1-processed-gene-256.0
1074	augustus_masked-Fvb7-1-processed-gene-26.6		augustus_masked-Fvb7-1-processed-gene-26.7
1075	augustus_masked-Fvb7-1-processed-gene-262.16		augustus_masked-Fvb7-1-processed-gene-262.17
1076	snap_masked-Fvb7-1-processed-gene-265.27		augustus_masked-Fvb7-1-processed-gene-265.6
1077	augustus_masked-Fvb7-1-processed-gene-271.2		maker-Fvb7-1-snap-gene-271.69
1078	augustus_masked-Fvb7-1-processed-gene-273.1		augustus_masked-Fvb7-1-processed-gene-273.3
1079	maker-Fvb7-1-snap-gene-277.65		augustus_masked-Fvb7-1-processed-gene-277.11
1080	augustus_masked-Fvb7-1-processed-gene-277.15		maker-Fvb7-1-snap-gene-277.74
1081	maker-Fvb7-1-snap-gene-277.63		augustus_masked-Fvb7-1-processed-gene-277.6
1082	augustus_masked-Fvb7-1-processed-gene-277.7		augustus_masked-Fvb7-1-processed-gene-277.8
1083	maker-Fvb7-1-snap-gene-286.72		augustus_masked-Fvb7-1-processed-gene-286.2
1084	snap_masked-Fvb7-1-processed-gene-288.35		augustus_masked-Fvb7-1-processed-gene-288.13
1085	maker-Fvb7-1-snap-gene-289.76		augustus_masked-Fvb7-1-processed-gene-289.11
1086	maker-Fvb7-1-augustus-gene-290.54		augustus_masked-Fvb7-1-processed-gene-290.15
1087	maker-Fvb7-1-snap-gene-298.85		augustus_masked-Fvb7-1-processed-gene-298.8
1088	augustus_masked-Fvb7-1-processed-gene-299.3		maker-Fvb7-1-augustus-gene-299.47
1089	maker-Fvb7-1-augustus-gene-302.63		augustus_masked-Fvb7-1-processed-gene-302.18
1090	snap_masked-Fvb7-1-processed-gene-304.32		augustus_masked-Fvb7-1-processed-gene-304.20
1091	augustus_masked-Fvb7-1-processed-gene-307.11		maker-Fvb7-1-augustus-gene-307.62
1092	snap_masked-Fvb7-1-processed-gene-314.22		augustus_masked-Fvb7-1-processed-gene-314.7
1093	augustus_masked-Fvb7-1-processed-gene-40.2		maker-Fvb7-1-snap-gene-40.33
1094	augustus_masked-Fvb7-1-processed-gene-60.2		maker-Fvb7-1-augustus-gene-60.30
1095	augustus_masked-Fvb7-1-processed-gene-60.8		maker-Fvb7-1-snap-gene-60.48
1096	maker-Fvb7-1-augustus-gene-74.26		augustus_masked-Fvb7-1-processed-gene-74.8
1097	augustus_masked-Fvb7-1-processed-gene-94.1		augustus_masked-Fvb7-1-processed-gene-94.2
1098	augustus_masked-Fvb7-2-processed-gene-100.9		maker-Fvb7-2-snap-gene-100.54
1099	augustus_masked-Fvb7-2-processed-gene-104.0		maker-Fvb7-2-snap-gene-104.34
1100	augustus_masked-Fvb7-2-processed-gene-116.15		maker-Fvb7-2-snap-gene-116.57
1101	maker-Fvb7-2-augustus-gene-121.34		augustus_masked-Fvb7-2-processed-gene-121.7
1102	maker-Fvb7-2-snap-gene-123.61		augustus_masked-Fvb7-2-processed-gene-123.17
1103	augustus_masked-Fvb7-2-processed-gene-123.6		maker-Fvb7-2-snap-gene-123.58
1104	augustus_masked-Fvb7-2-processed-gene-141.10		augustus_masked-Fvb7-2-processed-gene-141.11
1105	maker-Fvb7-2-augustus-gene-147.47		augustus_masked-Fvb7-2-processed-gene-147.6
1106	maker-Fvb7-2-snap-gene-149.42		augustus_masked-Fvb7-2-processed-gene-149.6
1107	augustus_masked-Fvb7-2-processed-gene-150.1		augustus_masked-Fvb7-2-processed-gene-150.2
1108	augustus_masked-Fvb7-2-processed-gene-150.3		snap_masked-Fvb7-2-processed-gene-150.16
1109	augustus_masked-Fvb7-2-processed-gene-168.6		augustus_masked-Fvb7-2-processed-gene-168.12
1110	augustus_masked-Fvb7-2-processed-gene-179.6		augustus_masked-Fvb7-2-processed-gene-179.7
1111	augustus_masked-Fvb7-2-processed-gene-179.7		augustus_masked-Fvb7-2-processed-gene-179.8
1112	augustus_masked-Fvb7-2-processed-gene-181.9		snap_masked-Fvb7-2-processed-gene-181.28
1113	maker-Fvb7-2-snap-gene-186.74		augustus_masked-Fvb7-2-processed-gene-186.12
1114	maker-Fvb7-2-augustus-gene-187.28		augustus_masked-Fvb7-2-processed-gene-187.5
1115	augustus_masked-Fvb7-2-processed-gene-188.7		maker-Fvb7-2-augustus-gene-188.45
1116	maker-Fvb7-2-snap-gene-211.79		augustus_masked-Fvb7-2-processed-gene-211.16
1117	augustus_masked-Fvb7-2-processed-gene-213.2		maker-Fvb7-2-augustus-gene-213.41
1118	augustus_masked-Fvb7-2-processed-gene-215.8		augustus_masked-Fvb7-2-processed-gene-215.9
1119	maker-Fvb7-2-snap-gene-222.63		augustus_masked-Fvb7-2-processed-gene-222.16
1120	augustus_masked-Fvb7-2-processed-gene-224.10		maker-Fvb7-2-snap-gene-224.53
1121	augustus_masked-Fvb7-2-processed-gene-225.5		augustus_masked-Fvb7-2-processed-gene-225.2
1122	augustus_masked-Fvb7-2-processed-gene-227.1		augustus_masked-Fvb7-2-processed-gene-227.2
1123	augustus_masked-Fvb7-2-processed-gene-231.15		maker-Fvb7-2-augustus-gene-231.48
1124	augustus_masked-Fvb7-2-processed-gene-253.19		maker-Fvb7-2-snap-gene-253.108
1125	augustus_masked-Fvb7-2-processed-gene-254.12		maker-Fvb7-2-augustus-gene-254.65
1126	augustus_masked-Fvb7-2-processed-gene-254.15		maker-Fvb7-2-augustus-gene-254.69
1127	augustus_masked-Fvb7-2-processed-gene-254.7		maker-Fvb7-2-snap-gene-254.83
1128	augustus_masked-Fvb7-2-processed-gene-265.8		augustus_masked-Fvb7-2-processed-gene-265.23
1129	maker-Fvb7-2-snap-gene-270.69		augustus_masked-Fvb7-2-processed-gene-270.13
1130	augustus_masked-Fvb7-2-processed-gene-276.3		maker-Fvb7-2-snap-gene-276.65
1131	augustus_masked-Fvb7-2-processed-gene-279.13		augustus_masked-Fvb7-2-processed-gene-279.10
1132	augustus_masked-Fvb7-2-processed-gene-279.9		augustus_masked-Fvb7-2-processed-gene-279.13
1133	snap_masked-Fvb7-2-processed-gene-284.39		augustus_masked-Fvb7-2-processed-gene-284.5
1134	maker-Fvb7-2-snap-gene-288.116		augustus_masked-Fvb7-2-processed-gene-288.8
1135	augustus_masked-Fvb7-2-processed-gene-295.17		augustus_masked-Fvb7-2-processed-gene-295.8
1136	augustus_masked-Fvb7-2-processed-gene-298.7		augustus_masked-Fvb7-2-processed-gene-298.20
1137	maker-Fvb7-2-snap-gene-307.55		augustus_masked-Fvb7-2-processed-gene-307.10
1138	augustus_masked-Fvb7-2-processed-gene-308.5		maker-Fvb7-2-augustus-gene-308.41
1139	augustus_masked-Fvb7-2-processed-gene-31.4		augustus_masked-Fvb7-2-processed-gene-31.10
1140	augustus_masked-Fvb7-2-processed-gene-312.12		maker-Fvb7-2-snap-gene-312.68
1141	augustus_masked-Fvb7-2-processed-gene-314.11		snap_masked-Fvb7-2-processed-gene-314.33
1142	augustus_masked-Fvb7-2-processed-gene-316.13		augustus_masked-Fvb7-2-processed-gene-316.20
1143	augustus_masked-Fvb7-2-processed-gene-316.20		augustus_masked-Fvb7-2-processed-gene-316.14
1144	maker-Fvb7-2-augustus-gene-318.49		augustus_masked-Fvb7-2-processed-gene-318.9
1145	snap_masked-Fvb7-2-processed-gene-321.33		augustus_masked-Fvb7-2-processed-gene-321.5
1146	maker-Fvb7-2-augustus-gene-322.73		augustus_masked-Fvb7-2-processed-gene-322.9
1147	augustus_masked-Fvb7-2-processed-gene-56.7		augustus_masked-Fvb7-2-processed-gene-56.8
1148	maker-Fvb7-2-snap-gene-59.39		augustus_masked-Fvb7-2-processed-gene-59.7
1149	augustus_masked-Fvb7-2-processed-gene-70.8		augustus_masked-Fvb7-2-processed-gene-70.9
1150	augustus_masked-Fvb7-2-processed-gene-71.2		maker-Fvb7-2-snap-gene-71.19
1151	maker-Fvb7-2-augustus-gene-8.29		augustus_masked-Fvb7-2-processed-gene-8.4
1152	augustus_masked-Fvb7-2-processed-gene-85.3		maker-Fvb7-2-snap-gene-85.59
1153	augustus_masked-Fvb7-2-processed-gene-86.6		snap_masked-Fvb7-2-processed-gene-86.23
1154	augustus_masked-Fvb7-2-processed-gene-99.15		maker-Fvb7-2-augustus-gene-99.53
1155	augustus_masked-Fvb7-3-processed-gene-111.4		maker-Fvb7-3-augustus-gene-111.32
1156	augustus_masked-Fvb7-3-processed-gene-118.5		maker-Fvb7-3-augustus-gene-118.35
1157	augustus_masked-Fvb7-3-processed-gene-120.8		augustus_masked-Fvb7-3-processed-gene-120.17
1158	augustus_masked-Fvb7-3-processed-gene-120.3		augustus_masked-Fvb7-3-processed-gene-120.4
1159	augustus_masked-Fvb7-3-processed-gene-120.4		augustus_masked-Fvb7-3-processed-gene-120.5
1160	augustus_masked-Fvb7-3-processed-gene-120.7		augustus_masked-Fvb7-3-processed-gene-120.8
1161	maker-Fvb7-3-snap-gene-122.57		augustus_masked-Fvb7-3-processed-gene-122.11
1162	maker-Fvb7-3-snap-gene-123.33		augustus_masked-Fvb7-3-processed-gene-123.4
1163	maker-Fvb7-3-snap-gene-135.73		augustus_masked-Fvb7-3-processed-gene-135.14
1164	augustus_masked-Fvb7-3-processed-gene-150.7		maker-Fvb7-3-snap-gene-150.42
1165	augustus_masked-Fvb7-3-processed-gene-16.12		augustus_masked-Fvb7-3-processed-gene-16.13
1166	augustus_masked-Fvb7-3-processed-gene-182.2		snap_masked-Fvb7-3-processed-gene-182.17
1167	maker-Fvb7-3-snap-gene-2.72		augustus_masked-Fvb7-3-processed-gene-2.3
1168	maker-Fvb7-3-snap-gene-20.60		augustus_masked-Fvb7-3-processed-gene-20.3
1169	augustus_masked-Fvb7-3-processed-gene-219.6		maker-Fvb7-3-snap-gene-219.36
1170	augustus_masked-Fvb7-3-processed-gene-223.5		maker-Fvb7-3-snap-gene-223.34
1171	maker-Fvb7-3-augustus-gene-233.40		augustus_masked-Fvb7-3-processed-gene-234.0
1172	maker-Fvb7-3-snap-gene-242.45		augustus_masked-Fvb7-3-processed-gene-242.4
1173	augustus_masked-Fvb7-3-processed-gene-25.5		maker-Fvb7-3-snap-gene-25.59
1174	maker-Fvb7-3-snap-gene-30.72		augustus_masked-Fvb7-3-processed-gene-30.2
1175	augustus_masked-Fvb7-3-processed-gene-32.11		augustus_masked-Fvb7-3-processed-gene-32.12
1176	augustus_masked-Fvb7-3-processed-gene-4.8		snap_masked-Fvb7-3-processed-gene-4.41
1177	augustus_masked-Fvb7-3-processed-gene-41.14		maker-Fvb7-3-augustus-gene-41.48
1178	maker-Fvb7-3-snap-gene-47.73		augustus_masked-Fvb7-3-processed-gene-47.6
1179	maker-Fvb7-3-augustus-gene-52.72		augustus_masked-Fvb7-3-processed-gene-52.21
1180	maker-Fvb7-3-augustus-gene-55.58		augustus_masked-Fvb7-3-processed-gene-55.14
1181	augustus_masked-Fvb7-3-processed-gene-63.0		snap_masked-Fvb7-3-processed-gene-63.14
1182	maker-Fvb7-3-snap-gene-69.55		augustus_masked-Fvb7-3-processed-gene-69.7
1183	maker-Fvb7-3-augustus-gene-7.53		augustus_masked-Fvb7-3-processed-gene-7.13
1184	augustus_masked-Fvb7-3-processed-gene-8.10		maker-Fvb7-3-augustus-gene-8.33
1185	maker-Fvb7-3-snap-gene-86.52		augustus_masked-Fvb7-3-processed-gene-86.3
1186	augustus_masked-Fvb7-3-processed-gene-89.1		augustus_masked-Fvb7-3-processed-gene-89.2
1187	maker-Fvb7-3-snap-gene-92.37		augustus_masked-Fvb7-3-processed-gene-92.7
1188	maker-Fvb7-4-augustus-gene-105.52		augustus_masked-Fvb7-4-processed-gene-105.15
1189	maker-Fvb7-4-augustus-gene-122.32		augustus_masked-Fvb7-4-processed-gene-122.8
1190	augustus_masked-Fvb7-4-processed-gene-125.1		augustus_masked-Fvb7-4-processed-gene-125.12
1191	augustus_masked-Fvb7-4-processed-gene-133.2		augustus_masked-Fvb7-4-processed-gene-133.11
1192	maker-Fvb7-4-snap-gene-133.47		augustus_masked-Fvb7-4-processed-gene-133.2
1193	maker-Fvb7-4-snap-gene-144.29		augustus_masked-Fvb7-4-processed-gene-144.10
1194	augustus_masked-Fvb7-4-processed-gene-172.0		augustus_masked-Fvb7-4-processed-gene-172.2
1195	maker-Fvb7-4-snap-gene-21.67		augustus_masked-Fvb7-4-processed-gene-21.3
1196	augustus_masked-Fvb7-4-processed-gene-21.3		snap_masked-Fvb7-4-processed-gene-21.27
1197	snap_masked-Fvb7-4-processed-gene-22.35		augustus_masked-Fvb7-4-processed-gene-22.11
1198	augustus_masked-Fvb7-4-processed-gene-22.3		augustus_masked-Fvb7-4-processed-gene-22.9
1199	maker-Fvb7-4-snap-gene-22.72		augustus_masked-Fvb7-4-processed-gene-22.3
1200	maker-Fvb7-4-snap-gene-30.67		augustus_masked-Fvb7-4-processed-gene-30.8
1201	snap_masked-Fvb7-4-processed-gene-35.31		augustus_masked-Fvb7-4-processed-gene-35.14
1202	maker-Fvb7-4-snap-gene-41.60		augustus_masked-Fvb7-4-processed-gene-41.7
1203	augustus_masked-Fvb7-4-processed-gene-42.18		maker-Fvb7-4-snap-gene-42.93
1204	maker-Fvb7-4-augustus-gene-55.33		augustus_masked-Fvb7-4-processed-gene-55.1
1205	maker-Fvb7-4-augustus-gene-61.55		augustus_masked-Fvb7-4-processed-gene-61.13
1206	augustus_masked-Fvb7-4-processed-gene-67.13		augustus_masked-Fvb7-4-processed-gene-67.5
1207	snap_masked-Fvb7-4-processed-gene-69.17		augustus_masked-Fvb7-4-processed-gene-69.12
1208	augustus_masked-Fvb7-4-processed-gene-7.4		augustus_masked-Fvb7-4-processed-gene-7.5
1209	maker-Fvb7-4-snap-gene-71.74		augustus_masked-Fvb7-4-processed-gene-71.1
1210	augustus_masked-Fvb7-4-processed-gene-8.11		augustus_masked-Fvb7-4-processed-gene-8.13
1211	maker-Fvb1-1-augustus-gene-108.9		maker-Fvb1-1-augustus-gene-108.10
1212	maker-Fvb1-1-augustus-gene-12.25		maker-Fvb1-1-augustus-gene-12.27
1213	maker-Fvb1-1-snap-gene-129.28		maker-Fvb1-1-augustus-gene-129.21
1214	maker-Fvb1-1-snap-gene-129.32		maker-Fvb1-1-augustus-gene-129.24
1215	maker-Fvb1-1-snap-gene-136.36		maker-Fvb1-1-augustus-gene-136.27
1216	maker-Fvb1-1-augustus-gene-149.41		maker-Fvb1-1-augustus-gene-149.42
1217	maker-Fvb1-1-snap-gene-151.39		maker-Fvb1-1-augustus-gene-151.30
1218	maker-Fvb1-1-augustus-gene-153.40		snap_masked-Fvb1-1-processed-gene-153.27
1219	maker-Fvb1-1-augustus-gene-161.30		maker-Fvb1-1-augustus-gene-161.31
1220	maker-Fvb1-1-augustus-gene-164.41		maker-Fvb1-1-augustus-gene-164.37
1221	maker-Fvb1-1-augustus-gene-164.44		maker-Fvb1-1-snap-gene-165.23
1222	maker-Fvb1-1-augustus-gene-169.38		maker-Fvb1-1-augustus-gene-169.39
1223	maker-Fvb1-1-augustus-gene-175.44		maker-Fvb1-1-augustus-gene-175.49
1224	maker-Fvb1-1-augustus-gene-177.35		maker-Fvb1-1-augustus-gene-177.36
1225	maker-Fvb1-1-augustus-gene-189.30		maker-Fvb1-1-augustus-gene-189.31
1226	maker-Fvb1-1-augustus-gene-189.33		maker-Fvb1-1-augustus-gene-190.31
1227	maker-Fvb1-1-augustus-gene-209.43		maker-Fvb1-1-augustus-gene-209.44
1228	maker-Fvb1-1-augustus-gene-211.39		maker-Fvb1-1-augustus-gene-211.40
1229	snap_masked-Fvb1-1-processed-gene-221.29		maker-Fvb1-1-augustus-gene-221.52
1230	snap_masked-Fvb1-1-processed-gene-225.38		maker-Fvb1-1-augustus-gene-225.54
1231	maker-Fvb1-1-augustus-gene-228.51		maker-Fvb1-1-snap-gene-228.66
1232	maker-Fvb1-1-augustus-gene-240.61		maker-Fvb1-1-augustus-gene-240.62
1233	maker-Fvb1-1-augustus-gene-241.39		maker-Fvb1-1-snap-gene-241.59
1234	maker-Fvb1-1-augustus-gene-241.52		maker-Fvb1-1-augustus-gene-242.48
1235	maker-Fvb1-1-augustus-gene-249.33		maker-Fvb1-1-augustus-gene-249.34
1236	maker-Fvb1-1-augustus-gene-261.50		maker-Fvb1-1-snap-gene-261.67
1237	maker-Fvb1-1-augustus-gene-264.51		maker-Fvb1-1-augustus-gene-264.52
1238	maker-Fvb1-1-snap-gene-264.66		maker-Fvb1-1-augustus-gene-264.51
1239	maker-Fvb1-1-augustus-gene-264.52		maker-Fvb1-1-augustus-gene-264.53
1240	maker-Fvb1-1-augustus-gene-266.56		snap_masked-Fvb1-1-processed-gene-266.26
1241	maker-Fvb1-1-augustus-gene-273.43		maker-Fvb1-1-augustus-gene-273.44
1242	maker-Fvb1-1-augustus-gene-273.44		maker-Fvb1-1-augustus-gene-273.45
1243	maker-Fvb1-1-augustus-gene-274.115		maker-Fvb1-1-augustus-gene-274.116
1244	maker-Fvb1-1-snap-gene-274.148		maker-Fvb1-1-augustus-gene-274.115
1245	maker-Fvb1-1-augustus-gene-44.5		maker-Fvb1-1-augustus-gene-44.6
1246	maker-Fvb1-1-augustus-gene-72.26		maker-Fvb1-1-augustus-gene-72.28
1247	maker-Fvb1-1-snap-gene-110.17		maker-Fvb1-1-snap-gene-110.18
1248	maker-Fvb1-1-snap-gene-135.24		maker-Fvb1-1-snap-gene-136.36
1249	maker-Fvb1-1-snap-gene-141.22		snap_masked-Fvb1-1-processed-gene-141.9
1250	maker-Fvb1-1-snap-gene-173.46		maker-Fvb1-1-snap-gene-173.48
1251	maker-Fvb1-1-snap-gene-187.46		maker-Fvb1-1-snap-gene-187.47
1252	maker-Fvb1-1-snap-gene-192.66		maker-Fvb1-1-snap-gene-192.67
1253	maker-Fvb1-1-snap-gene-200.56		maker-Fvb1-1-snap-gene-200.58
1254	snap_masked-Fvb1-1-processed-gene-200.32		maker-Fvb1-1-snap-gene-200.56
1255	maker-Fvb1-1-snap-gene-201.57		maker-Fvb1-1-snap-gene-201.53
1256	maker-Fvb1-1-snap-gene-201.55		snap_masked-Fvb1-1-processed-gene-201.31
1257	maker-Fvb1-1-snap-gene-202.67		maker-Fvb1-1-snap-gene-202.68
1258	maker-Fvb1-1-snap-gene-208.54		maker-Fvb1-1-snap-gene-208.56
1259	maker-Fvb1-1-snap-gene-21.22		maker-Fvb1-1-snap-gene-21.23
1260	maker-Fvb1-1-snap-gene-221.77		snap_masked-Fvb1-1-processed-gene-221.33
1261	maker-Fvb1-1-snap-gene-223.104		maker-Fvb1-1-snap-gene-223.105
1262	maker-Fvb1-1-snap-gene-223.105		maker-Fvb1-1-snap-gene-223.106
1263	maker-Fvb1-1-snap-gene-223.88		maker-Fvb1-1-snap-gene-223.89
1264	maker-Fvb1-1-snap-gene-237.83		maker-Fvb1-1-snap-gene-237.84
1265	maker-Fvb1-1-snap-gene-238.54		snap_masked-Fvb1-1-processed-gene-238.27
1266	maker-Fvb1-1-snap-gene-240.90		maker-Fvb1-1-snap-gene-240.91
1267	maker-Fvb1-1-snap-gene-245.58		maker-Fvb1-1-snap-gene-245.56
1268	maker-Fvb1-1-snap-gene-245.57		maker-Fvb1-1-snap-gene-245.58
1269	maker-Fvb1-1-snap-gene-267.58		maker-Fvb1-1-snap-gene-267.68
1270	snap_masked-Fvb1-1-processed-gene-274.41		maker-Fvb1-1-snap-gene-274.148
1271	maker-Fvb1-1-snap-gene-28.29		maker-Fvb1-1-snap-gene-29.21
1272	maker-Fvb1-1-snap-gene-38.44		maker-Fvb1-1-snap-gene-38.45
1273	maker-Fvb1-2-augustus-gene-1.49		maker-Fvb1-2-snap-gene-1.67
1274	maker-Fvb1-2-augustus-gene-101.32		maker-Fvb1-2-snap-gene-101.44
1275	maker-Fvb1-2-augustus-gene-11.46		maker-Fvb1-2-snap-gene-11.63
1276	maker-Fvb1-2-snap-gene-110.72		maker-Fvb1-2-augustus-gene-110.54
1277	maker-Fvb1-2-augustus-gene-113.44		maker-Fvb1-2-augustus-gene-113.45
1278	maker-Fvb1-2-augustus-gene-122.24		maker-Fvb1-2-snap-gene-122.30
1279	maker-Fvb1-2-snap-gene-128.34		maker-Fvb1-2-augustus-gene-128.26
1280	maker-Fvb1-2-augustus-gene-136.35		maker-Fvb1-2-augustus-gene-136.36
1281	maker-Fvb1-2-augustus-gene-137.19		snap_masked-Fvb1-2-processed-gene-137.8
1282	maker-Fvb1-2-augustus-gene-140.41		maker-Fvb1-2-augustus-gene-140.42
1283	maker-Fvb1-2-augustus-gene-151.29		maker-Fvb1-2-augustus-gene-151.30
1284	maker-Fvb1-2-augustus-gene-156.21		maker-Fvb1-2-snap-gene-156.29
1285	maker-Fvb1-2-augustus-gene-176.28		maker-Fvb1-2-augustus-gene-176.29
1286	maker-Fvb1-2-snap-gene-177.44		maker-Fvb1-2-augustus-gene-177.32
1287	maker-Fvb1-2-snap-gene-179.60		maker-Fvb1-2-augustus-gene-179.42
1288	maker-Fvb1-2-augustus-gene-209.20		maker-Fvb1-2-augustus-gene-209.21
1289	maker-Fvb1-2-snap-gene-24.79		maker-Fvb1-2-augustus-gene-24.59
1290	maker-Fvb1-2-augustus-gene-32.70		maker-Fvb1-2-snap-gene-32.89
1291	maker-Fvb1-2-snap-gene-41.79		maker-Fvb1-2-augustus-gene-41.63
1292	maker-Fvb1-2-augustus-gene-45.59		maker-Fvb1-2-snap-gene-45.77
1293	maker-Fvb1-2-augustus-gene-5.48		maker-Fvb1-2-augustus-gene-5.58
1294	maker-Fvb1-2-augustus-gene-51.47		snap_masked-Fvb1-2-processed-gene-51.20
1295	maker-Fvb1-2-snap-gene-55.70		maker-Fvb1-2-augustus-gene-56.36
1296	maker-Fvb1-2-snap-gene-57.73		maker-Fvb1-2-augustus-gene-57.56
1297	maker-Fvb1-2-snap-gene-6.79		maker-Fvb1-2-augustus-gene-6.59
1298	maker-Fvb1-2-augustus-gene-60.74		maker-Fvb1-2-snap-gene-60.87
1299	maker-Fvb1-2-augustus-gene-71.68		maker-Fvb1-2-augustus-gene-71.69
1300	maker-Fvb1-2-snap-gene-83.76		maker-Fvb1-2-augustus-gene-83.56
1301	maker-Fvb1-2-snap-gene-84.69		maker-Fvb1-2-augustus-gene-84.52
1302	maker-Fvb1-2-augustus-gene-84.56		maker-Fvb1-2-snap-gene-84.82
1303	maker-Fvb1-2-augustus-gene-87.35		snap_masked-Fvb1-2-processed-gene-87.17
1304	snap_masked-Fvb1-2-processed-gene-90.25		maker-Fvb1-2-augustus-gene-90.52
1305	maker-Fvb1-2-augustus-gene-94.41		maker-Fvb1-2-snap-gene-94.56
1306	maker-Fvb1-2-augustus-gene-94.46		snap_masked-Fvb1-2-processed-gene-94.33
1307	maker-Fvb1-2-augustus-gene-95.39		maker-Fvb1-2-augustus-gene-95.40
1308	maker-Fvb1-2-snap-gene-99.45		maker-Fvb1-2-augustus-gene-99.35
1309	maker-Fvb1-2-snap-gene-104.45		maker-Fvb1-2-snap-gene-104.47
1310	snap_masked-Fvb1-2-processed-gene-114.29		maker-Fvb1-2-snap-gene-115.28
1311	maker-Fvb1-2-snap-gene-115.28		snap_masked-Fvb1-2-processed-gene-115.9
1312	maker-Fvb1-2-snap-gene-155.47		snap_masked-Fvb1-2-processed-gene-155.21
1313	maker-Fvb1-2-snap-gene-164.29		maker-Fvb1-2-snap-gene-164.28
1314	snap_masked-Fvb1-2-processed-gene-214.17		maker-Fvb1-2-snap-gene-214.40
1315	maker-Fvb1-2-snap-gene-254.5		maker-Fvb1-2-snap-gene-254.8
1316	maker-Fvb1-2-snap-gene-254.7		maker-Fvb1-2-snap-gene-254.6
1317	maker-Fvb1-2-snap-gene-254.8		maker-Fvb1-2-snap-gene-254.9
1318	maker-Fvb1-2-snap-gene-254.9		maker-Fvb1-2-snap-gene-256.12
1319	maker-Fvb1-2-snap-gene-256.12		maker-Fvb1-2-snap-gene-256.10
1320	maker-Fvb1-2-snap-gene-256.13		maker-Fvb1-2-snap-gene-256.11
1321	maker-Fvb1-2-snap-gene-256.11		maker-Fvb1-2-snap-gene-256.9
1322	maker-Fvb1-2-snap-gene-256.16		maker-Fvb1-2-snap-gene-256.15
1323	maker-Fvb1-2-snap-gene-256.15		maker-Fvb1-2-snap-gene-256.8
1324	maker-Fvb1-2-snap-gene-31.65		maker-Fvb1-2-snap-gene-31.64
1325	maker-Fvb1-2-snap-gene-41.74		maker-Fvb1-2-snap-gene-41.79
1326	maker-Fvb1-2-snap-gene-52.87		snap_masked-Fvb1-2-processed-gene-52.36
1327	snap_masked-Fvb1-2-processed-gene-59.37		maker-Fvb1-2-snap-gene-59.70
1328	maker-Fvb1-2-snap-gene-60.78		maker-Fvb1-2-snap-gene-60.77
1329	maker-Fvb1-2-snap-gene-65.70		maker-Fvb1-2-snap-gene-65.74
1330	maker-Fvb1-2-snap-gene-71.79		maker-Fvb1-2-snap-gene-71.78
1331	maker-Fvb1-2-snap-gene-72.45		maker-Fvb1-2-snap-gene-72.44
1332	maker-Fvb1-2-snap-gene-97.64		maker-Fvb1-2-snap-gene-97.67
1333	maker-Fvb1-3-snap-gene-10.64		maker-Fvb1-3-augustus-gene-10.50
1334	maker-Fvb1-3-snap-gene-101.60		maker-Fvb1-3-augustus-gene-101.45
1335	maker-Fvb1-3-augustus-gene-118.28		maker-Fvb1-3-snap-gene-118.38
1336	maker-Fvb1-3-augustus-gene-12.45		maker-Fvb1-3-augustus-gene-12.46
1337	maker-Fvb1-3-augustus-gene-132.36		snap_masked-Fvb1-3-processed-gene-132.23
1338	maker-Fvb1-3-augustus-gene-143.32		maker-Fvb1-3-augustus-gene-143.33
1339	snap_masked-Fvb1-3-processed-gene-15.41		maker-Fvb1-3-augustus-gene-15.66
1340	maker-Fvb1-3-snap-gene-152.47		maker-Fvb1-3-augustus-gene-152.36
1341	maker-Fvb1-3-snap-gene-199.33		maker-Fvb1-3-augustus-gene-199.23
1342	maker-Fvb1-3-augustus-gene-240.17		snap_masked-Fvb1-3-processed-gene-240.15
1343	maker-Fvb1-3-augustus-gene-241.11		maker-Fvb1-3-augustus-gene-242.27
1344	maker-Fvb1-3-augustus-gene-27.39		maker-Fvb1-3-augustus-gene-27.40
1345	maker-Fvb1-3-augustus-gene-3.74		maker-Fvb1-3-augustus-gene-3.75
1346	maker-Fvb1-3-augustus-gene-32.64		maker-Fvb1-3-augustus-gene-32.65
1347	maker-Fvb1-3-augustus-gene-36.52		maker-Fvb1-3-augustus-gene-36.53
1348	snap_masked-Fvb1-3-processed-gene-36.33		maker-Fvb1-3-augustus-gene-36.52
1349	maker-Fvb1-3-augustus-gene-57.51		maker-Fvb1-3-snap-gene-57.65
1350	maker-Fvb1-3-augustus-gene-69.67		maker-Fvb1-3-augustus-gene-69.68
1351	maker-Fvb1-3-augustus-gene-71.60		maker-Fvb1-3-augustus-gene-71.61
1352	maker-Fvb1-3-augustus-gene-71.61		snap_masked-Fvb1-3-processed-gene-71.44
1353	maker-Fvb1-3-augustus-gene-86.47		maker-Fvb1-3-augustus-gene-86.50
1354	maker-Fvb1-3-augustus-gene-86.50		snap_masked-Fvb1-3-processed-gene-86.28
1355	maker-Fvb1-3-snap-gene-95.47		maker-Fvb1-3-augustus-gene-95.39
1356	maker-Fvb1-3-snap-gene-1.73		maker-Fvb1-3-snap-gene-2.51
1357	maker-Fvb1-3-snap-gene-11.93		snap_masked-Fvb1-3-processed-gene-11.52
1358	snap_masked-Fvb1-3-processed-gene-130.26		maker-Fvb1-3-snap-gene-130.46
1359	maker-Fvb1-3-snap-gene-16.49		snap_masked-Fvb1-3-processed-gene-16.18
1360	maker-Fvb1-3-snap-gene-17.88		snap_masked-Fvb1-3-processed-gene-17.30
1361	snap_masked-Fvb1-3-processed-gene-188.11		maker-Fvb1-3-snap-gene-188.36
1362	maker-Fvb1-3-snap-gene-188.36		snap_masked-Fvb1-3-processed-gene-188.14
1363	maker-Fvb1-3-snap-gene-39.79		maker-Fvb1-3-snap-gene-39.67
1364	maker-Fvb1-3-snap-gene-39.81		maker-Fvb1-3-snap-gene-39.82
1365	maker-Fvb1-3-snap-gene-39.83		maker-Fvb1-3-snap-gene-39.81
1366	maker-Fvb1-3-snap-gene-40.66		maker-Fvb1-3-snap-gene-40.65
1367	maker-Fvb1-3-snap-gene-40.74		snap_masked-Fvb1-3-processed-gene-40.46
1368	maker-Fvb1-3-snap-gene-45.47		snap_masked-Fvb1-3-processed-gene-46.18
1369	maker-Fvb1-3-snap-gene-48.72		maker-Fvb1-3-snap-gene-48.71
1370	maker-Fvb1-3-snap-gene-51.81		maker-Fvb1-3-snap-gene-51.80
1371	maker-Fvb1-3-snap-gene-53.37		maker-Fvb1-3-snap-gene-53.38
1372	maker-Fvb1-3-snap-gene-53.44		maker-Fvb1-3-snap-gene-53.39
1373	maker-Fvb1-3-snap-gene-55.69		maker-Fvb1-3-snap-gene-55.68
1374	maker-Fvb1-3-snap-gene-57.67		maker-Fvb1-3-snap-gene-57.63
1375	maker-Fvb1-3-snap-gene-58.61		maker-Fvb1-3-snap-gene-58.60
1376	maker-Fvb1-3-snap-gene-59.53		maker-Fvb1-3-snap-gene-59.54
1377	maker-Fvb1-3-snap-gene-61.56		maker-Fvb1-3-snap-gene-61.55
1378	maker-Fvb1-3-snap-gene-78.64		maker-Fvb1-3-snap-gene-78.65
1379	maker-Fvb1-3-snap-gene-84.65		snap_masked-Fvb1-3-processed-gene-84.42
1380	maker-Fvb1-3-snap-gene-9.58		maker-Fvb1-3-snap-gene-9.59
1381	maker-Fvb1-3-snap-gene-9.59		snap_masked-Fvb1-3-processed-gene-9.34
1382	maker-Fvb1-3-snap-gene-92.28		maker-Fvb1-3-snap-gene-92.29
1383	maker-Fvb1-3-snap-gene-96.44		snap_masked-Fvb1-3-processed-gene-96.26
1384	maker-Fvb1-4-augustus-gene-1.45		maker-Fvb1-4-augustus-gene-1.46
1385	maker-Fvb1-4-augustus-gene-114.34		maker-Fvb1-4-augustus-gene-114.35
1386	maker-Fvb1-4-snap-gene-117.63		maker-Fvb1-4-augustus-gene-117.39
1387	maker-Fvb1-4-augustus-gene-118.35		maker-Fvb1-4-augustus-gene-118.36
1388	maker-Fvb1-4-snap-gene-118.49		maker-Fvb1-4-augustus-gene-118.39
1389	maker-Fvb1-4-snap-gene-129.22		maker-Fvb1-4-augustus-gene-129.18
1390	maker-Fvb1-4-augustus-gene-132.46		maker-Fvb1-4-augustus-gene-132.47
1391	maker-Fvb1-4-augustus-gene-132.51		maker-Fvb1-4-snap-gene-132.66
1392	maker-Fvb1-4-snap-gene-132.69		maker-Fvb1-4-augustus-gene-132.55
1393	snap_masked-Fvb1-4-processed-gene-135.12		maker-Fvb1-4-augustus-gene-135.27
1394	maker-Fvb1-4-snap-gene-14.91		maker-Fvb1-4-augustus-gene-14.65
1395	snap_masked-Fvb1-4-processed-gene-15.21		maker-Fvb1-4-augustus-gene-15.46
1396	maker-Fvb1-4-augustus-gene-15.46		snap_masked-Fvb1-4-processed-gene-15.25
1397	maker-Fvb1-4-augustus-gene-178.30		maker-Fvb1-4-augustus-gene-178.31
1398	maker-Fvb1-4-augustus-gene-184.21		snap_masked-Fvb1-4-processed-gene-184.17
1399	maker-Fvb1-4-augustus-gene-214.36		maker-Fvb1-4-snap-gene-214.49
1400	snap_masked-Fvb1-4-processed-gene-23.30		maker-Fvb1-4-augustus-gene-23.42
1401	maker-Fvb1-4-augustus-gene-29.49		snap_masked-Fvb1-4-processed-gene-29.31
1402	maker-Fvb1-4-augustus-gene-29.59		maker-Fvb1-4-augustus-gene-29.60
1403	maker-Fvb1-4-augustus-gene-33.50		maker-Fvb1-4-augustus-gene-33.51
1404	maker-Fvb1-4-augustus-gene-33.63		maker-Fvb1-4-augustus-gene-33.64
1405	snap_masked-Fvb1-4-processed-gene-38.40		maker-Fvb1-4-augustus-gene-38.82
1406	maker-Fvb1-4-snap-gene-43.75		maker-Fvb1-4-augustus-gene-43.59
1407	maker-Fvb1-4-snap-gene-49.81		maker-Fvb1-4-augustus-gene-49.60
1408	maker-Fvb1-4-augustus-gene-49.68		snap_masked-Fvb1-4-processed-gene-49.33
1409	snap_masked-Fvb1-4-processed-gene-50.33		maker-Fvb1-4-augustus-gene-50.59
1410	maker-Fvb1-4-snap-gene-58.75		maker-Fvb1-4-augustus-gene-58.60
1411	maker-Fvb1-4-augustus-gene-61.52		maker-Fvb1-4-augustus-gene-61.53
1412	snap_masked-Fvb1-4-processed-gene-62.23		maker-Fvb1-4-augustus-gene-62.45
1413	maker-Fvb1-4-augustus-gene-65.55		maker-Fvb1-4-augustus-gene-65.56
1414	snap_masked-Fvb1-4-processed-gene-72.35		maker-Fvb1-4-augustus-gene-72.53
1415	maker-Fvb1-4-augustus-gene-75.41		maker-Fvb1-4-augustus-gene-75.44
1416	maker-Fvb1-4-augustus-gene-77.34		maker-Fvb1-4-snap-gene-77.48
1417	maker-Fvb1-4-augustus-gene-86.50		maker-Fvb1-4-augustus-gene-86.51
1418	maker-Fvb1-4-augustus-gene-88.35		maker-Fvb1-4-snap-gene-88.47
1419	maker-Fvb1-4-augustus-gene-91.41		maker-Fvb1-4-augustus-gene-91.42
1420	maker-Fvb1-4-augustus-gene-93.59		maker-Fvb1-4-snap-gene-93.86
1421	maker-Fvb1-4-snap-gene-106.41		maker-Fvb1-4-snap-gene-106.42
1422	maker-Fvb1-4-snap-gene-106.45		snap_masked-Fvb1-4-processed-gene-106.21
1423	maker-Fvb1-4-snap-gene-108.66		maker-Fvb1-4-snap-gene-108.65
1424	maker-Fvb1-4-snap-gene-128.70		maker-Fvb1-4-snap-gene-128.69
1425	maker-Fvb1-4-snap-gene-142.38		maker-Fvb1-4-snap-gene-142.37
1426	maker-Fvb1-4-snap-gene-147.50		maker-Fvb1-4-snap-gene-147.51
1427	maker-Fvb1-4-snap-gene-15.62		maker-Fvb1-4-snap-gene-15.60
1428	maker-Fvb1-4-snap-gene-152.42		maker-Fvb1-4-snap-gene-152.41
1429	maker-Fvb1-4-snap-gene-28.64		maker-Fvb1-4-snap-gene-28.63
1430	maker-Fvb1-4-snap-gene-32.53		maker-Fvb1-4-snap-gene-32.55
1431	maker-Fvb1-4-snap-gene-37.78		maker-Fvb1-4-snap-gene-37.77
1432	maker-Fvb1-4-snap-gene-48.67		maker-Fvb1-4-snap-gene-48.66
1433	snap_masked-Fvb1-4-processed-gene-49.33		maker-Fvb1-4-snap-gene-49.91
1434	maker-Fvb1-4-snap-gene-50.78		maker-Fvb1-4-snap-gene-50.80
1435	maker-Fvb1-4-snap-gene-53.80		maker-Fvb1-4-snap-gene-53.79
1436	maker-Fvb1-4-snap-gene-64.70		snap_masked-Fvb1-4-processed-gene-64.33
1437	maker-Fvb1-4-snap-gene-72.68		snap_masked-Fvb1-4-processed-gene-72.35
1438	maker-Fvb1-4-snap-gene-80.39		maker-Fvb1-4-snap-gene-80.38
1439	maker-Fvb1-4-snap-gene-85.66		snap_masked-Fvb1-4-processed-gene-85.38
1440	snap_masked-Fvb1-4-processed-gene-86.38		maker-Fvb1-4-snap-gene-86.75
1441	maker-Fvb2-1-augustus-gene-100.32		maker-Fvb2-1-augustus-gene-100.33
1442	maker-Fvb2-1-augustus-gene-120.26		maker-Fvb2-1-snap-gene-120.32
1443	snap_masked-Fvb2-1-processed-gene-120.13		maker-Fvb2-1-augustus-gene-120.26
1444	maker-Fvb2-1-augustus-gene-135.27		maker-Fvb2-1-augustus-gene-135.25
1445	maker-Fvb2-1-augustus-gene-135.25		maker-Fvb2-1-snap-gene-135.37
1446	maker-Fvb2-1-augustus-gene-139.30		maker-Fvb2-1-augustus-gene-140.31
1447	maker-Fvb2-1-snap-gene-142.40		maker-Fvb2-1-augustus-gene-142.31
1448	maker-Fvb2-1-augustus-gene-151.63		maker-Fvb2-1-augustus-gene-151.54
1449	maker-Fvb2-1-snap-gene-156.39		maker-Fvb2-1-augustus-gene-156.31
1450	maker-Fvb2-1-augustus-gene-161.42		maker-Fvb2-1-augustus-gene-161.43
1451	maker-Fvb2-1-augustus-gene-170.43		maker-Fvb2-1-augustus-gene-170.37
1452	maker-Fvb2-1-augustus-gene-170.46		maker-Fvb2-1-snap-gene-170.65
1453	maker-Fvb2-1-snap-gene-170.65		maker-Fvb2-1-augustus-gene-170.49
1454	maker-Fvb2-1-augustus-gene-179.45		maker-Fvb2-1-augustus-gene-179.46
1455	maker-Fvb2-1-augustus-gene-179.46		maker-Fvb2-1-augustus-gene-179.47
1456	snap_masked-Fvb2-1-processed-gene-183.34		maker-Fvb2-1-augustus-gene-183.49
1457	maker-Fvb2-1-augustus-gene-184.45		maker-Fvb2-1-augustus-gene-184.46
1458	maker-Fvb2-1-snap-gene-198.29		maker-Fvb2-1-augustus-gene-198.25
1459	maker-Fvb2-1-augustus-gene-198.26		maker-Fvb2-1-snap-gene-198.34
1460	maker-Fvb2-1-augustus-gene-199.41		maker-Fvb2-1-snap-gene-199.52
1461	maker-Fvb2-1-augustus-gene-202.34		maker-Fvb2-1-snap-gene-202.53
1462	snap_masked-Fvb2-1-processed-gene-210.26		maker-Fvb2-1-augustus-gene-210.43
1463	maker-Fvb2-1-augustus-gene-212.57		maker-Fvb2-1-snap-gene-212.79
1464	maker-Fvb2-1-augustus-gene-223.42		maker-Fvb2-1-augustus-gene-223.43
1465	maker-Fvb2-1-augustus-gene-226.78		maker-Fvb2-1-augustus-gene-226.79
1466	maker-Fvb2-1-augustus-gene-229.36		maker-Fvb2-1-augustus-gene-229.37
1467	maker-Fvb2-1-augustus-gene-230.58		maker-Fvb2-1-augustus-gene-230.59
1468	maker-Fvb2-1-augustus-gene-233.53		maker-Fvb2-1-augustus-gene-233.54
1469	maker-Fvb2-1-augustus-gene-233.54		snap_masked-Fvb2-1-processed-gene-233.39
1470	snap_masked-Fvb2-1-processed-gene-235.22		maker-Fvb2-1-augustus-gene-235.51
1471	maker-Fvb2-1-augustus-gene-239.46		maker-Fvb2-1-augustus-gene-239.47
1472	maker-Fvb2-1-augustus-gene-239.47		maker-Fvb2-1-augustus-gene-239.48
1473	maker-Fvb2-1-augustus-gene-245.41		maker-Fvb2-1-augustus-gene-245.42
1474	maker-Fvb2-1-augustus-gene-247.68		maker-Fvb2-1-augustus-gene-248.48
1475	maker-Fvb2-1-augustus-gene-250.47		maker-Fvb2-1-snap-gene-250.67
1476	maker-Fvb2-1-augustus-gene-250.62		maker-Fvb2-1-augustus-gene-250.63
1477	maker-Fvb2-1-augustus-gene-254.40		maker-Fvb2-1-augustus-gene-254.41
1478	maker-Fvb2-1-augustus-gene-258.52		maker-Fvb2-1-snap-gene-258.77
1479	maker-Fvb2-1-augustus-gene-262.35		maker-Fvb2-1-augustus-gene-262.36
1480	maker-Fvb2-1-snap-gene-48.34		maker-Fvb2-1-augustus-gene-48.31
1481	maker-Fvb2-1-augustus-gene-5.62		maker-Fvb2-1-snap-gene-5.82
1482	maker-Fvb2-1-augustus-gene-5.69		snap_masked-Fvb2-1-processed-gene-5.50
1483	maker-Fvb2-1-augustus-gene-56.35		maker-Fvb2-1-augustus-gene-56.41
1484	maker-Fvb2-1-snap-gene-69.38		maker-Fvb2-1-augustus-gene-69.32
1485	maker-Fvb2-1-snap-gene-8.56		maker-Fvb2-1-augustus-gene-8.45
1486	maker-Fvb2-1-augustus-gene-8.45		snap_masked-Fvb2-1-processed-gene-8.29
1487	snap_masked-Fvb2-1-processed-gene-8.29		maker-Fvb2-1-augustus-gene-8.46
1488	maker-Fvb2-1-augustus-gene-88.46		maker-Fvb2-1-augustus-gene-88.39
1489	maker-Fvb2-1-snap-gene-10.26		maker-Fvb2-1-snap-gene-10.27
1490	maker-Fvb2-1-snap-gene-111.21		maker-Fvb2-1-snap-gene-111.22
1491	maker-Fvb2-1-snap-gene-117.46		maker-Fvb2-1-snap-gene-117.47
1492	snap_masked-Fvb2-1-processed-gene-117.26		maker-Fvb2-1-snap-gene-117.49
1493	maker-Fvb2-1-snap-gene-12.44		maker-Fvb2-1-snap-gene-12.45
1494	maker-Fvb2-1-snap-gene-135.30		maker-Fvb2-1-snap-gene-135.33
1495	maker-Fvb2-1-snap-gene-143.45		maker-Fvb2-1-snap-gene-143.46
1496	maker-Fvb2-1-snap-gene-184.64		maker-Fvb2-1-snap-gene-184.55
1497	maker-Fvb2-1-snap-gene-188.76		maker-Fvb2-1-snap-gene-188.77
1498	maker-Fvb2-1-snap-gene-188.82		maker-Fvb2-1-snap-gene-188.83
1499	maker-Fvb2-1-snap-gene-190.62		snap_masked-Fvb2-1-processed-gene-190.26
1500	maker-Fvb2-1-snap-gene-195.39		maker-Fvb2-1-snap-gene-195.40
1501	maker-Fvb2-1-snap-gene-227.51		maker-Fvb2-1-snap-gene-227.52
1502	maker-Fvb2-1-snap-gene-234.77		maker-Fvb2-1-snap-gene-234.78
1503	maker-Fvb2-1-snap-gene-237.58		maker-Fvb2-1-snap-gene-237.59
1504	snap_masked-Fvb2-1-processed-gene-241.22		maker-Fvb2-1-snap-gene-241.53
1505	maker-Fvb2-1-snap-gene-241.56		maker-Fvb2-1-snap-gene-242.49
1506	snap_masked-Fvb2-1-processed-gene-264.35		maker-Fvb2-1-snap-gene-264.90
1507	maker-Fvb2-1-snap-gene-35.37		maker-Fvb2-1-snap-gene-35.38
1508	maker-Fvb2-1-snap-gene-47.21		maker-Fvb2-1-snap-gene-47.22
1509	maker-Fvb2-1-snap-gene-92.32		maker-Fvb2-1-snap-gene-92.33
1510	maker-Fvb2-2-augustus-gene-104.48		maker-Fvb2-2-augustus-gene-104.49
1511	maker-Fvb2-2-snap-gene-105.55		maker-Fvb2-2-augustus-gene-105.46
1512	maker-Fvb2-2-augustus-gene-108.44		maker-Fvb2-2-augustus-gene-108.45
1513	maker-Fvb2-2-augustus-gene-108.45		snap_masked-Fvb2-2-processed-gene-108.27
1514	maker-Fvb2-2-augustus-gene-118.47		maker-Fvb2-2-augustus-gene-118.48
1515	snap_masked-Fvb2-2-processed-gene-131.39		maker-Fvb2-2-augustus-gene-131.44
1516	maker-Fvb2-2-snap-gene-135.50		maker-Fvb2-2-augustus-gene-135.37
1517	maker-Fvb2-2-augustus-gene-14.45		maker-Fvb2-2-augustus-gene-14.46
1518	snap_masked-Fvb2-2-processed-gene-142.14		maker-Fvb2-2-augustus-gene-142.34
1519	maker-Fvb2-2-augustus-gene-169.21		maker-Fvb2-2-augustus-gene-169.22
1520	maker-Fvb2-2-snap-gene-174.43		maker-Fvb2-2-augustus-gene-174.33
1521	maker-Fvb2-2-snap-gene-174.45		maker-Fvb2-2-augustus-gene-174.36
1522	maker-Fvb2-2-snap-gene-179.25		maker-Fvb2-2-augustus-gene-179.21
1523	maker-Fvb2-2-augustus-gene-182.19		maker-Fvb2-2-snap-gene-182.31
1524	maker-Fvb2-2-augustus-gene-184.22		maker-Fvb2-2-snap-gene-184.31
1525	maker-Fvb2-2-augustus-gene-191.27		snap_masked-Fvb2-2-processed-gene-191.15
1526	maker-Fvb2-2-augustus-gene-2.46		maker-Fvb2-2-augustus-gene-2.47
1527	maker-Fvb2-2-augustus-gene-204.43		maker-Fvb2-2-snap-gene-204.58
1528	maker-Fvb2-2-augustus-gene-207.48		maker-Fvb2-2-augustus-gene-208.41
1529	maker-Fvb2-2-augustus-gene-213.28		maker-Fvb2-2-augustus-gene-213.29
1530	maker-Fvb2-2-augustus-gene-213.29		maker-Fvb2-2-snap-gene-213.46
1531	maker-Fvb2-2-augustus-gene-214.32		maker-Fvb2-2-augustus-gene-214.33
1532	maker-Fvb2-2-snap-gene-214.38		maker-Fvb2-2-augustus-gene-214.32
1533	maker-Fvb2-2-augustus-gene-214.33		snap_masked-Fvb2-2-processed-gene-214.25
1534	maker-Fvb2-2-augustus-gene-219.52		maker-Fvb2-2-augustus-gene-219.43
1535	maker-Fvb2-2-snap-gene-22.66		maker-Fvb2-2-augustus-gene-22.48
1536	snap_masked-Fvb2-2-processed-gene-228.36		maker-Fvb2-2-augustus-gene-228.55
1537	maker-Fvb2-2-augustus-gene-23.30		snap_masked-Fvb2-2-processed-gene-23.18
1538	snap_masked-Fvb2-2-processed-gene-23.18		maker-Fvb2-2-augustus-gene-23.31
1539	maker-Fvb2-2-augustus-gene-235.28		snap_masked-Fvb2-2-processed-gene-235.21
1540	maker-Fvb2-2-snap-gene-236.33		maker-Fvb2-2-augustus-gene-236.30
1541	maker-Fvb2-2-augustus-gene-239.25		maker-Fvb2-2-snap-gene-240.27
1542	maker-Fvb2-2-augustus-gene-26.37		maker-Fvb2-2-snap-gene-26.55
1543	maker-Fvb2-2-augustus-gene-3.49		maker-Fvb2-2-snap-gene-3.62
1544	maker-Fvb2-2-augustus-gene-30.61		snap_masked-Fvb2-2-processed-gene-30.45
1545	maker-Fvb2-2-augustus-gene-34.37		maker-Fvb2-2-snap-gene-34.64
1546	maker-Fvb2-2-snap-gene-34.64		maker-Fvb2-2-augustus-gene-34.38
1547	maker-Fvb2-2-augustus-gene-36.51		maker-Fvb2-2-snap-gene-36.69
1548	maker-Fvb2-2-augustus-gene-38.42		maker-Fvb2-2-snap-gene-39.77
1549	maker-Fvb2-2-augustus-gene-39.70		maker-Fvb2-2-augustus-gene-39.71
1550	maker-Fvb2-2-augustus-gene-4.61		maker-Fvb2-2-snap-gene-4.82
1551	maker-Fvb2-2-snap-gene-4.84		maker-Fvb2-2-augustus-gene-4.66
1552	maker-Fvb2-2-augustus-gene-43.36		maker-Fvb2-2-snap-gene-43.51
1553	maker-Fvb2-2-augustus-gene-50.52		maker-Fvb2-2-augustus-gene-50.53
1554	maker-Fvb2-2-snap-gene-57.63		maker-Fvb2-2-augustus-gene-57.52
1555	maker-Fvb2-2-augustus-gene-70.26		maker-Fvb2-2-augustus-gene-70.27
1556	maker-Fvb2-2-augustus-gene-70.27		maker-Fvb2-2-augustus-gene-70.28
1557	maker-Fvb2-2-augustus-gene-76.33		maker-Fvb2-2-augustus-gene-76.34
1558	maker-Fvb2-2-augustus-gene-77.29		maker-Fvb2-2-augustus-gene-77.26
1559	maker-Fvb2-2-augustus-gene-79.49		maker-Fvb2-2-augustus-gene-79.50
1560	maker-Fvb2-2-augustus-gene-79.50		maker-Fvb2-2-augustus-gene-79.51
1561	maker-Fvb2-2-augustus-gene-87.38		maker-Fvb2-2-augustus-gene-87.39
1562	maker-Fvb2-2-snap-gene-89.62		maker-Fvb2-2-augustus-gene-89.47
1563	snap_masked-Fvb2-2-processed-gene-108.27		maker-Fvb2-2-snap-gene-108.63
1564	maker-Fvb2-2-snap-gene-110.53		snap_masked-Fvb2-2-processed-gene-110.27
1565	maker-Fvb2-2-snap-gene-113.57		maker-Fvb2-2-snap-gene-113.58
1566	maker-Fvb2-2-snap-gene-118.63		maker-Fvb2-2-snap-gene-118.56
1567	snap_masked-Fvb2-2-processed-gene-12.45		maker-Fvb2-2-snap-gene-12.85
1568	snap_masked-Fvb2-2-processed-gene-140.11		maker-Fvb2-2-snap-gene-140.36
1569	maker-Fvb2-2-snap-gene-141.42		maker-Fvb2-2-snap-gene-141.43
1570	snap_masked-Fvb2-2-processed-gene-147.17		maker-Fvb2-2-snap-gene-147.44
1571	maker-Fvb2-2-snap-gene-15.77		maker-Fvb2-2-snap-gene-15.79
1572	maker-Fvb2-2-snap-gene-151.55		maker-Fvb2-2-snap-gene-151.54
1573	maker-Fvb2-2-snap-gene-153.24		maker-Fvb2-2-snap-gene-153.22
1574	maker-Fvb2-2-snap-gene-153.22		maker-Fvb2-2-snap-gene-154.42
1575	snap_masked-Fvb2-2-processed-gene-16.18		maker-Fvb2-2-snap-gene-16.49
1576	maker-Fvb2-2-snap-gene-18.72		maker-Fvb2-2-snap-gene-18.73
1577	maker-Fvb2-2-snap-gene-188.45		maker-Fvb2-2-snap-gene-188.40
1578	maker-Fvb2-2-snap-gene-195.51		maker-Fvb2-2-snap-gene-195.52
1579	maker-Fvb2-2-snap-gene-2.52		snap_masked-Fvb2-2-processed-gene-2.19
1580	maker-Fvb2-2-snap-gene-207.53		maker-Fvb2-2-snap-gene-207.52
1581	snap_masked-Fvb2-2-processed-gene-214.25		maker-Fvb2-2-snap-gene-215.36
1582	maker-Fvb2-2-snap-gene-216.59		snap_masked-Fvb2-2-processed-gene-216.36
1583	maker-Fvb2-2-snap-gene-217.62		maker-Fvb2-2-snap-gene-217.63
1584	maker-Fvb2-2-snap-gene-218.36		snap_masked-Fvb2-2-processed-gene-218.16
1585	snap_masked-Fvb2-2-processed-gene-22.37		maker-Fvb2-2-snap-gene-22.76
1586	snap_masked-Fvb2-2-processed-gene-226.15		maker-Fvb2-2-snap-gene-226.56
1587	maker-Fvb2-2-snap-gene-23.47		maker-Fvb2-2-snap-gene-23.40
1588	maker-Fvb2-2-snap-gene-237.50		maker-Fvb2-2-snap-gene-237.51
1589	maker-Fvb2-2-snap-gene-24.60		maker-Fvb2-2-snap-gene-24.58
1590	snap_masked-Fvb2-2-processed-gene-27.31		maker-Fvb2-2-snap-gene-27.62
1591	maker-Fvb2-2-snap-gene-34.58		maker-Fvb2-2-snap-gene-34.59
1592	maker-Fvb2-2-snap-gene-35.46		maker-Fvb2-2-snap-gene-35.45
1593	maker-Fvb2-2-snap-gene-4.90		maker-Fvb2-2-snap-gene-4.88
1594	maker-Fvb2-2-snap-gene-48.83		snap_masked-Fvb2-2-processed-gene-48.26
1595	maker-Fvb2-2-snap-gene-55.57		snap_masked-Fvb2-2-processed-gene-55.24
1596	snap_masked-Fvb2-2-processed-gene-56.15		maker-Fvb2-2-snap-gene-56.48
1597	maker-Fvb2-2-snap-gene-73.57		maker-Fvb2-2-snap-gene-73.56
1598	maker-Fvb2-2-snap-gene-84.41		maker-Fvb2-2-snap-gene-84.42
1599	maker-Fvb2-3-augustus-gene-10.30		maker-Fvb2-3-augustus-gene-10.31
1600	maker-Fvb2-3-augustus-gene-106.43		maker-Fvb2-3-augustus-gene-106.44
1601	maker-Fvb2-3-snap-gene-106.55		maker-Fvb2-3-augustus-gene-106.43
1602	maker-Fvb2-3-snap-gene-107.70		maker-Fvb2-3-augustus-gene-107.53
1603	maker-Fvb2-3-augustus-gene-107.53		snap_masked-Fvb2-3-processed-gene-107.43
1604	maker-Fvb2-3-augustus-gene-113.45		maker-Fvb2-3-augustus-gene-113.40
1605	maker-Fvb2-3-augustus-gene-134.22		maker-Fvb2-3-augustus-gene-135.22
1606	maker-Fvb2-3-snap-gene-142.39		maker-Fvb2-3-augustus-gene-142.30
1607	maker-Fvb2-3-augustus-gene-145.28		maker-Fvb2-3-snap-gene-145.41
1608	maker-Fvb2-3-augustus-gene-153.30		maker-Fvb2-3-augustus-gene-153.31
1609	maker-Fvb2-3-snap-gene-166.37		maker-Fvb2-3-augustus-gene-166.32
1610	maker-Fvb2-3-augustus-gene-19.35		maker-Fvb2-3-augustus-gene-19.36
1611	maker-Fvb2-3-augustus-gene-194.10		maker-Fvb2-3-augustus-gene-194.12
1612	snap_masked-Fvb2-3-processed-gene-197.23		maker-Fvb2-3-augustus-gene-197.35
1613	maker-Fvb2-3-augustus-gene-200.19		maker-Fvb2-3-snap-gene-200.26
1614	maker-Fvb2-3-augustus-gene-208.29		maker-Fvb2-3-augustus-gene-208.30
1615	maker-Fvb2-3-augustus-gene-216.39		maker-Fvb2-3-snap-gene-216.49
1616	snap_masked-Fvb2-3-processed-gene-221.16		maker-Fvb2-3-augustus-gene-221.21
1617	maker-Fvb2-3-augustus-gene-221.21		snap_masked-Fvb2-3-processed-gene-221.20
1618	maker-Fvb2-3-augustus-gene-23.59		maker-Fvb2-3-augustus-gene-23.60
1619	snap_masked-Fvb2-3-processed-gene-27.36		maker-Fvb2-3-augustus-gene-27.53
1620	maker-Fvb2-3-augustus-gene-33.39		snap_masked-Fvb2-3-processed-gene-33.26
1621	maker-Fvb2-3-augustus-gene-40.42		snap_masked-Fvb2-3-processed-gene-40.23
1622	maker-Fvb2-3-augustus-gene-41.62		snap_masked-Fvb2-3-processed-gene-41.33
1623	maker-Fvb2-3-augustus-gene-43.73		maker-Fvb2-3-augustus-gene-43.74
1624	snap_masked-Fvb2-3-processed-gene-44.26		maker-Fvb2-3-augustus-gene-44.53
1625	maker-Fvb2-3-snap-gene-52.64		maker-Fvb2-3-augustus-gene-52.53
1626	maker-Fvb2-3-augustus-gene-54.46		snap_masked-Fvb2-3-processed-gene-54.29
1627	maker-Fvb2-3-augustus-gene-57.60		snap_masked-Fvb2-3-processed-gene-57.37
1628	maker-Fvb2-3-augustus-gene-59.41		maker-Fvb2-3-augustus-gene-59.42
1629	maker-Fvb2-3-augustus-gene-61.26		maker-Fvb2-3-augustus-gene-61.27
1630	maker-Fvb2-3-snap-gene-62.69		maker-Fvb2-3-augustus-gene-62.51
1631	maker-Fvb2-3-snap-gene-66.59		maker-Fvb2-3-augustus-gene-66.43
1632	maker-Fvb2-3-augustus-gene-73.30		maker-Fvb2-3-augustus-gene-73.31
1633	maker-Fvb2-3-augustus-gene-73.31		maker-Fvb2-3-augustus-gene-73.32
1634	maker-Fvb2-3-augustus-gene-73.40		maker-Fvb2-3-augustus-gene-73.37
1635	maker-Fvb2-3-augustus-gene-77.45		maker-Fvb2-3-snap-gene-77.61
1636	snap_masked-Fvb2-3-processed-gene-78.31		maker-Fvb2-3-augustus-gene-78.44
1637	maker-Fvb2-3-augustus-gene-86.38		maker-Fvb2-3-augustus-gene-86.39
1638	maker-Fvb2-3-augustus-gene-88.65		maker-Fvb2-3-augustus-gene-88.66
1639	maker-Fvb2-3-snap-gene-9.60		maker-Fvb2-3-augustus-gene-9.47
1640	maker-Fvb2-3-snap-gene-9.70		maker-Fvb2-3-augustus-gene-9.49
1641	maker-Fvb2-3-augustus-gene-9.49		snap_masked-Fvb2-3-processed-gene-9.30
1642	snap_masked-Fvb2-3-processed-gene-98.25		maker-Fvb2-3-augustus-gene-98.37
1643	snap_masked-Fvb2-3-processed-gene-105.19		maker-Fvb2-3-snap-gene-105.51
1644	snap_masked-Fvb2-3-processed-gene-105.17		maker-Fvb2-3-snap-gene-105.54
1645	maker-Fvb2-3-snap-gene-105.59		maker-Fvb2-3-snap-gene-105.56
1646	maker-Fvb2-3-snap-gene-112.71		maker-Fvb2-3-snap-gene-112.72
1647	maker-Fvb2-3-snap-gene-119.57		maker-Fvb2-3-snap-gene-119.58
1648	maker-Fvb2-3-snap-gene-15.59		maker-Fvb2-3-snap-gene-15.60
1649	maker-Fvb2-3-snap-gene-152.43		maker-Fvb2-3-snap-gene-152.44
1650	snap_masked-Fvb2-3-processed-gene-181.19		maker-Fvb2-3-snap-gene-181.44
1651	maker-Fvb2-3-snap-gene-184.44		maker-Fvb2-3-snap-gene-184.42
1652	maker-Fvb2-3-snap-gene-192.27		maker-Fvb2-3-snap-gene-192.28
1653	maker-Fvb2-3-snap-gene-213.49		maker-Fvb2-3-snap-gene-213.50
1654	maker-Fvb2-3-snap-gene-222.59		maker-Fvb2-3-snap-gene-222.60
1655	snap_masked-Fvb2-3-processed-gene-226.19		maker-Fvb2-3-snap-gene-226.49
1656	maker-Fvb2-3-snap-gene-233.43		maker-Fvb2-3-snap-gene-233.44
1657	snap_masked-Fvb2-3-processed-gene-235.15		maker-Fvb2-3-snap-gene-235.37
1658	snap_masked-Fvb2-3-processed-gene-236.27		maker-Fvb2-3-snap-gene-236.62
1659	snap_masked-Fvb2-3-processed-gene-29.35		maker-Fvb2-3-snap-gene-29.78
1660	snap_masked-Fvb2-3-processed-gene-41.33		maker-Fvb2-3-snap-gene-41.85
1661	maker-Fvb2-3-snap-gene-45.76		snap_masked-Fvb2-3-processed-gene-45.33
1662	maker-Fvb2-3-snap-gene-55.78		maker-Fvb2-3-snap-gene-55.79
1663	maker-Fvb2-3-snap-gene-62.65		snap_masked-Fvb2-3-processed-gene-62.19
1664	maker-Fvb2-3-snap-gene-66.54		maker-Fvb2-3-snap-gene-66.55
1665	maker-Fvb2-3-snap-gene-68.70		snap_masked-Fvb2-3-processed-gene-68.36
1666	maker-Fvb2-3-snap-gene-74.43		maker-Fvb2-3-snap-gene-74.44
1667	maker-Fvb2-3-snap-gene-87.66		snap_masked-Fvb2-3-processed-gene-87.32
1668	maker-Fvb2-3-snap-gene-89.40		snap_masked-Fvb2-3-processed-gene-89.22
1669	maker-Fvb2-3-snap-gene-9.71		maker-Fvb2-3-snap-gene-9.69
1670	maker-Fvb2-4-augustus-gene-0.42		maker-Fvb2-4-augustus-gene-0.43
1671	snap_masked-Fvb2-4-processed-gene-99.31		maker-Fvb2-4-augustus-gene-100.27
1672	maker-Fvb2-4-augustus-gene-108.18		maker-Fvb2-4-augustus-gene-108.19
1673	maker-Fvb2-4-augustus-gene-112.22		maker-Fvb2-4-augustus-gene-112.17
1674	maker-Fvb2-4-augustus-gene-123.43		maker-Fvb2-4-snap-gene-123.61
1675	maker-Fvb2-4-augustus-gene-13.39		maker-Fvb2-4-augustus-gene-13.32
1676	maker-Fvb2-4-augustus-gene-14.48		maker-Fvb2-4-snap-gene-14.62
1677	maker-Fvb2-4-augustus-gene-140.45		maker-Fvb2-4-augustus-gene-140.46
1678	maker-Fvb2-4-snap-gene-141.25		maker-Fvb2-4-augustus-gene-141.17
1679	maker-Fvb2-4-snap-gene-141.27		maker-Fvb2-4-augustus-gene-141.20
1680	maker-Fvb2-4-augustus-gene-141.20		maker-Fvb2-4-snap-gene-141.32
1681	maker-Fvb2-4-augustus-gene-15.36		snap_masked-Fvb2-4-processed-gene-15.16
1682	maker-Fvb2-4-snap-gene-15.54		maker-Fvb2-4-augustus-gene-15.44
1683	maker-Fvb2-4-snap-gene-153.63		maker-Fvb2-4-augustus-gene-153.50
1684	maker-Fvb2-4-snap-gene-154.53		maker-Fvb2-4-augustus-gene-154.43
1685	maker-Fvb2-4-augustus-gene-154.45		maker-Fvb2-4-snap-gene-154.53
1686	maker-Fvb2-4-snap-gene-16.39		maker-Fvb2-4-augustus-gene-16.33
1687	maker-Fvb2-4-augustus-gene-164.39		maker-Fvb2-4-snap-gene-164.47
1688	snap_masked-Fvb2-4-processed-gene-165.34		maker-Fvb2-4-augustus-gene-165.50
1689	maker-Fvb2-4-augustus-gene-171.28		snap_masked-Fvb2-4-processed-gene-171.15
1690	maker-Fvb2-4-snap-gene-174.58		maker-Fvb2-4-augustus-gene-174.47
1691	maker-Fvb2-4-snap-gene-187.41		maker-Fvb2-4-augustus-gene-187.32
1692	maker-Fvb2-4-augustus-gene-19.73		maker-Fvb2-4-augustus-gene-19.74
1693	maker-Fvb2-4-augustus-gene-195.45		maker-Fvb2-4-augustus-gene-195.46
1694	maker-Fvb2-4-augustus-gene-195.46		snap_masked-Fvb2-4-processed-gene-195.22
1695	maker-Fvb2-4-snap-gene-200.67		maker-Fvb2-4-augustus-gene-200.54
1696	maker-Fvb2-4-snap-gene-200.63		maker-Fvb2-4-augustus-gene-200.57
1697	maker-Fvb2-4-augustus-gene-206.41		maker-Fvb2-4-augustus-gene-206.42
1698	maker-Fvb2-4-augustus-gene-210.61		maker-Fvb2-4-snap-gene-210.83
1699	maker-Fvb2-4-augustus-gene-211.33		maker-Fvb2-4-augustus-gene-211.34
1700	maker-Fvb2-4-augustus-gene-212.45		maker-Fvb2-4-augustus-gene-212.46
1701	maker-Fvb2-4-snap-gene-212.56		maker-Fvb2-4-augustus-gene-212.45
1702	maker-Fvb2-4-augustus-gene-215.32		maker-Fvb2-4-snap-gene-215.37
1703	maker-Fvb2-4-augustus-gene-217.58		maker-Fvb2-4-snap-gene-217.76
1704	maker-Fvb2-4-augustus-gene-218.39		maker-Fvb2-4-augustus-gene-218.40
1705	maker-Fvb2-4-augustus-gene-221.57		maker-Fvb2-4-snap-gene-221.76
1706	maker-Fvb2-4-augustus-gene-221.64		maker-Fvb2-4-augustus-gene-221.65
1707	snap_masked-Fvb2-4-processed-gene-221.26		maker-Fvb2-4-augustus-gene-221.64
1708	maker-Fvb2-4-augustus-gene-223.48		snap_masked-Fvb2-4-processed-gene-223.35
1709	snap_masked-Fvb2-4-processed-gene-237.19		maker-Fvb2-4-augustus-gene-237.34
1710	snap_masked-Fvb2-4-processed-gene-238.40		maker-Fvb2-4-augustus-gene-238.65
1711	maker-Fvb2-4-augustus-gene-241.49		maker-Fvb2-4-augustus-gene-241.51
1712	maker-Fvb2-4-snap-gene-252.73		maker-Fvb2-4-augustus-gene-252.54
1713	maker-Fvb2-4-augustus-gene-254.44		maker-Fvb2-4-augustus-gene-254.45
1714	maker-Fvb2-4-augustus-gene-261.64		maker-Fvb2-4-augustus-gene-261.72
1715	maker-Fvb2-4-augustus-gene-261.66		maker-Fvb2-4-snap-gene-261.87
1716	maker-Fvb2-4-augustus-gene-27.34		maker-Fvb2-4-augustus-gene-27.35
1717	maker-Fvb2-4-augustus-gene-32.30		maker-Fvb2-4-augustus-gene-32.31
1718	maker-Fvb2-4-augustus-gene-37.23		maker-Fvb2-4-snap-gene-37.33
1719	maker-Fvb2-4-augustus-gene-38.28		maker-Fvb2-4-augustus-gene-38.29
1720	maker-Fvb2-4-augustus-gene-38.29		maker-Fvb2-4-snap-gene-38.40
1721	maker-Fvb2-4-augustus-gene-38.32		maker-Fvb2-4-augustus-gene-38.33
1722	maker-Fvb2-4-augustus-gene-41.40		maker-Fvb2-4-augustus-gene-41.41
1723	maker-Fvb2-4-augustus-gene-43.16		maker-Fvb2-4-augustus-gene-43.18
1724	maker-Fvb2-4-snap-gene-45.27		maker-Fvb2-4-augustus-gene-45.20
1725	maker-Fvb2-4-snap-gene-52.37		maker-Fvb2-4-augustus-gene-52.29
1726	maker-Fvb2-4-augustus-gene-53.30		maker-Fvb2-4-snap-gene-53.37
1727	maker-Fvb2-4-augustus-gene-62.24		maker-Fvb2-4-snap-gene-62.36
1728	maker-Fvb2-4-augustus-gene-63.28		snap_masked-Fvb2-4-processed-gene-64.9
1729	snap_masked-Fvb2-4-processed-gene-64.9		maker-Fvb2-4-augustus-gene-64.20
1730	maker-Fvb2-4-augustus-gene-7.42		maker-Fvb2-4-augustus-gene-7.43
1731	maker-Fvb2-4-snap-gene-103.43		snap_masked-Fvb2-4-processed-gene-103.12
1732	maker-Fvb2-4-snap-gene-105.57		snap_masked-Fvb2-4-processed-gene-105.22
1733	maker-Fvb2-4-snap-gene-107.32		maker-Fvb2-4-snap-gene-107.36
1734	maker-Fvb2-4-snap-gene-124.37		maker-Fvb2-4-snap-gene-124.39
1735	maker-Fvb2-4-snap-gene-130.60		maker-Fvb2-4-snap-gene-130.61
1736	maker-Fvb2-4-snap-gene-142.47		maker-Fvb2-4-snap-gene-142.48
1737	maker-Fvb2-4-snap-gene-144.47		maker-Fvb2-4-snap-gene-144.48
1738	maker-Fvb2-4-snap-gene-15.56		maker-Fvb2-4-snap-gene-15.53
1739	maker-Fvb2-4-snap-gene-157.74		maker-Fvb2-4-snap-gene-157.75
1740	maker-Fvb2-4-snap-gene-163.46		maker-Fvb2-4-snap-gene-163.51
1741	maker-Fvb2-4-snap-gene-164.56		maker-Fvb2-4-snap-gene-164.57
1742	snap_masked-Fvb2-4-processed-gene-176.36		maker-Fvb2-4-snap-gene-176.73
1743	snap_masked-Fvb2-4-processed-gene-191.21		maker-Fvb2-4-snap-gene-191.52
1744	snap_masked-Fvb2-4-processed-gene-199.19		maker-Fvb2-4-snap-gene-199.42
1745	maker-Fvb2-4-snap-gene-201.60		maker-Fvb2-4-snap-gene-201.61
1746	maker-Fvb2-4-snap-gene-203.63		maker-Fvb2-4-snap-gene-203.65
1747	maker-Fvb2-4-snap-gene-208.62		maker-Fvb2-4-snap-gene-208.58
1748	maker-Fvb2-4-snap-gene-212.55		maker-Fvb2-4-snap-gene-212.56
1749	maker-Fvb2-4-snap-gene-212.62		maker-Fvb2-4-snap-gene-212.63
1750	maker-Fvb2-4-snap-gene-224.66		maker-Fvb2-4-snap-gene-224.68
1751	maker-Fvb2-4-snap-gene-224.68		maker-Fvb2-4-snap-gene-224.71
1752	maker-Fvb2-4-snap-gene-232.64		maker-Fvb2-4-snap-gene-232.62
1753	maker-Fvb2-4-snap-gene-235.63		maker-Fvb2-4-snap-gene-235.75
1754	maker-Fvb2-4-snap-gene-236.59		maker-Fvb2-4-snap-gene-236.68
1755	maker-Fvb2-4-snap-gene-236.68		maker-Fvb2-4-snap-gene-236.60
1756	maker-Fvb2-4-snap-gene-39.25		maker-Fvb2-4-snap-gene-39.24
1757	maker-Fvb2-4-snap-gene-55.32		maker-Fvb2-4-snap-gene-55.27
1758	snap_masked-Fvb2-4-processed-gene-82.15		maker-Fvb2-4-snap-gene-82.33
1759	maker-Fvb2-4-snap-gene-90.61		maker-Fvb2-4-snap-gene-90.62
1760	maker-Fvb3-1-augustus-gene-10.45		snap_masked-Fvb3-1-processed-gene-10.25
1761	maker-Fvb3-1-augustus-gene-101.44		maker-Fvb3-1-augustus-gene-101.45
1762	maker-Fvb3-1-augustus-gene-103.37		maker-Fvb3-1-augustus-gene-103.32
1763	maker-Fvb3-1-augustus-gene-109.27		maker-Fvb3-1-augustus-gene-110.33
1764	maker-Fvb3-1-augustus-gene-11.28		snap_masked-Fvb3-1-processed-gene-11.11
1765	maker-Fvb3-1-augustus-gene-116.42		maker-Fvb3-1-snap-gene-116.60
1766	maker-Fvb3-1-snap-gene-120.26		maker-Fvb3-1-augustus-gene-120.21
1767	maker-Fvb3-1-snap-gene-13.50		maker-Fvb3-1-augustus-gene-13.41
1768	maker-Fvb3-1-augustus-gene-132.23		maker-Fvb3-1-snap-gene-132.39
1769	maker-Fvb3-1-augustus-gene-179.2		maker-Fvb3-1-augustus-gene-180.21
1770	maker-Fvb3-1-snap-gene-178.18		maker-Fvb3-1-augustus-gene-179.2
1771	maker-Fvb3-1-snap-gene-191.35		maker-Fvb3-1-augustus-gene-191.28
1772	maker-Fvb3-1-augustus-gene-203.37		maker-Fvb3-1-augustus-gene-203.38
1773	snap_masked-Fvb3-1-processed-gene-21.28		maker-Fvb3-1-augustus-gene-21.50
1774	maker-Fvb3-1-augustus-gene-21.55		maker-Fvb3-1-snap-gene-21.63
1775	maker-Fvb3-1-augustus-gene-213.30		maker-Fvb3-1-augustus-gene-213.31
1776	maker-Fvb3-1-augustus-gene-217.37		maker-Fvb3-1-snap-gene-217.47
1777	maker-Fvb3-1-augustus-gene-218.43		maker-Fvb3-1-augustus-gene-218.44
1778	maker-Fvb3-1-augustus-gene-218.44		maker-Fvb3-1-augustus-gene-218.45
1779	maker-Fvb3-1-augustus-gene-22.44		maker-Fvb3-1-augustus-gene-22.45
1780	maker-Fvb3-1-augustus-gene-221.43		maker-Fvb3-1-augustus-gene-221.39
1781	maker-Fvb3-1-augustus-gene-227.37		snap_masked-Fvb3-1-processed-gene-227.16
1782	maker-Fvb3-1-snap-gene-227.47		maker-Fvb3-1-augustus-gene-227.40
1783	maker-Fvb3-1-augustus-gene-231.37		maker-Fvb3-1-augustus-gene-231.38
1784	maker-Fvb3-1-augustus-gene-236.47		maker-Fvb3-1-snap-gene-236.64
1785	maker-Fvb3-1-augustus-gene-24.26		snap_masked-Fvb3-1-processed-gene-24.21
1786	maker-Fvb3-1-augustus-gene-240.17		maker-Fvb3-1-snap-gene-240.32
1787	maker-Fvb3-1-augustus-gene-241.27		maker-Fvb3-1-snap-gene-241.40
1788	maker-Fvb3-1-augustus-gene-250.27		maker-Fvb3-1-augustus-gene-250.28
1789	maker-Fvb3-1-augustus-gene-259.46		maker-Fvb3-1-augustus-gene-259.41
1790	maker-Fvb3-1-augustus-gene-264.43		maker-Fvb3-1-augustus-gene-264.44
1791	maker-Fvb3-1-augustus-gene-264.51		maker-Fvb3-1-augustus-gene-264.43
1792	maker-Fvb3-1-snap-gene-267.38		maker-Fvb3-1-augustus-gene-267.29
1793	maker-Fvb3-1-augustus-gene-270.36		maker-Fvb3-1-snap-gene-270.49
1794	maker-Fvb3-1-augustus-gene-271.46		maker-Fvb3-1-augustus-gene-271.47
1795	maker-Fvb3-1-snap-gene-276.54		maker-Fvb3-1-augustus-gene-276.43
1796	maker-Fvb3-1-augustus-gene-282.53		maker-Fvb3-1-snap-gene-282.68
1797	maker-Fvb3-1-augustus-gene-284.29		maker-Fvb3-1-augustus-gene-284.30
1798	maker-Fvb3-1-snap-gene-287.78		maker-Fvb3-1-augustus-gene-287.66
1799	maker-Fvb3-1-augustus-gene-296.40		snap_masked-Fvb3-1-processed-gene-296.23
1800	maker-Fvb3-1-snap-gene-3.55		maker-Fvb3-1-augustus-gene-3.42
1801	maker-Fvb3-1-augustus-gene-302.33		maker-Fvb3-1-snap-gene-302.47
1802	maker-Fvb3-1-snap-gene-302.59		maker-Fvb3-1-augustus-gene-302.41
1803	maker-Fvb3-1-snap-gene-304.66		maker-Fvb3-1-augustus-gene-304.53
1804	maker-Fvb3-1-augustus-gene-312.45		maker-Fvb3-1-snap-gene-312.66
1805	maker-Fvb3-1-augustus-gene-315.60		maker-Fvb3-1-augustus-gene-315.61
1806	maker-Fvb3-1-augustus-gene-316.53		snap_masked-Fvb3-1-processed-gene-316.22
1807	maker-Fvb3-1-augustus-gene-317.46		snap_masked-Fvb3-1-processed-gene-317.33
1808	maker-Fvb3-1-snap-gene-38.46		maker-Fvb3-1-augustus-gene-38.35
1809	maker-Fvb3-1-augustus-gene-5.63		maker-Fvb3-1-augustus-gene-5.64
1810	maker-Fvb3-1-augustus-gene-61.32		maker-Fvb3-1-augustus-gene-61.33
1811	maker-Fvb3-1-augustus-gene-63.34		maker-Fvb3-1-augustus-gene-63.43
1812	maker-Fvb3-1-augustus-gene-67.21		maker-Fvb3-1-augustus-gene-67.22
1813	snap_masked-Fvb3-1-processed-gene-8.16		maker-Fvb3-1-augustus-gene-8.43
1814	maker-Fvb3-1-augustus-gene-9.24		maker-Fvb3-1-augustus-gene-9.25
1815	snap_masked-Fvb3-1-processed-gene-11.11		maker-Fvb3-1-snap-gene-11.39
1816	maker-Fvb3-1-snap-gene-150.24		maker-Fvb3-1-snap-gene-151.38
1817	maker-Fvb3-1-snap-gene-171.15		maker-Fvb3-1-snap-gene-171.20
1818	maker-Fvb3-1-snap-gene-191.43		maker-Fvb3-1-snap-gene-191.44
1819	maker-Fvb3-1-snap-gene-200.49		maker-Fvb3-1-snap-gene-200.50
1820	maker-Fvb3-1-snap-gene-217.47		snap_masked-Fvb3-1-processed-gene-217.28
1821	maker-Fvb3-1-snap-gene-22.67		maker-Fvb3-1-snap-gene-22.68
1822	maker-Fvb3-1-snap-gene-221.53		snap_masked-Fvb3-1-processed-gene-221.23
1823	snap_masked-Fvb3-1-processed-gene-221.23		maker-Fvb3-1-snap-gene-221.61
1824	snap_masked-Fvb3-1-processed-gene-227.16		maker-Fvb3-1-snap-gene-227.47
1825	maker-Fvb3-1-snap-gene-248.37		maker-Fvb3-1-snap-gene-248.36
1826	maker-Fvb3-1-snap-gene-250.55		maker-Fvb3-1-snap-gene-250.53
1827	maker-Fvb3-1-snap-gene-250.54		maker-Fvb3-1-snap-gene-250.55
1828	maker-Fvb3-1-snap-gene-258.61		maker-Fvb3-1-snap-gene-258.63
1829	maker-Fvb3-1-snap-gene-274.70		maker-Fvb3-1-snap-gene-274.68
1830	snap_masked-Fvb3-1-processed-gene-275.15		maker-Fvb3-1-snap-gene-275.44
1831	maker-Fvb3-1-snap-gene-276.63		maker-Fvb3-1-snap-gene-276.65
1832	maker-Fvb3-1-snap-gene-276.65		snap_masked-Fvb3-1-processed-gene-276.29
1833	maker-Fvb3-1-snap-gene-282.75		maker-Fvb3-1-snap-gene-282.63
1834	maker-Fvb3-1-snap-gene-291.51		maker-Fvb3-1-snap-gene-291.52
1835	maker-Fvb3-1-snap-gene-291.59		maker-Fvb3-1-snap-gene-291.57
1836	maker-Fvb3-1-snap-gene-294.67		snap_masked-Fvb3-1-processed-gene-294.35
1837	maker-Fvb3-1-snap-gene-300.48		snap_masked-Fvb3-1-processed-gene-300.21
1838	maker-Fvb3-1-snap-gene-306.47		maker-Fvb3-1-snap-gene-306.48
1839	maker-Fvb3-1-snap-gene-306.49		maker-Fvb3-1-snap-gene-306.51
1840	maker-Fvb3-1-snap-gene-311.68		maker-Fvb3-1-snap-gene-311.70
1841	snap_masked-Fvb3-1-processed-gene-311.42		maker-Fvb3-1-snap-gene-311.69
1842	maker-Fvb3-1-snap-gene-312.66		maker-Fvb3-1-snap-gene-312.68
1843	maker-Fvb3-1-snap-gene-46.36		maker-Fvb3-1-snap-gene-46.33
1844	maker-Fvb3-1-snap-gene-46.34		maker-Fvb3-1-snap-gene-46.36
1845	snap_masked-Fvb3-1-processed-gene-87.10		maker-Fvb3-1-snap-gene-87.21
1846	maker-Fvb3-2-augustus-gene-0.25		maker-Fvb3-2-snap-gene-0.42
1847	maker-Fvb3-2-augustus-gene-111.29		maker-Fvb3-2-augustus-gene-111.30
1848	maker-Fvb3-2-augustus-gene-117.38		maker-Fvb3-2-augustus-gene-117.39
1849	maker-Fvb3-2-augustus-gene-123.47		maker-Fvb3-2-augustus-gene-123.48
1850	maker-Fvb3-2-augustus-gene-14.45		maker-Fvb3-2-snap-gene-14.65
1851	maker-Fvb3-2-augustus-gene-14.53		maker-Fvb3-2-augustus-gene-14.54
1852	maker-Fvb3-2-snap-gene-148.16		maker-Fvb3-2-augustus-gene-148.14
1853	maker-Fvb3-2-augustus-gene-17.29		maker-Fvb3-2-augustus-gene-17.30
1854	snap_masked-Fvb3-2-processed-gene-172.9		maker-Fvb3-2-augustus-gene-172.19
1855	maker-Fvb3-2-augustus-gene-178.20		maker-Fvb3-2-snap-gene-178.31
1856	maker-Fvb3-2-snap-gene-18.64		maker-Fvb3-2-augustus-gene-18.53
1857	maker-Fvb3-2-augustus-gene-185.30		maker-Fvb3-2-snap-gene-186.36
1858	maker-Fvb3-2-augustus-gene-188.30		maker-Fvb3-2-snap-gene-188.39
1859	maker-Fvb3-2-snap-gene-2.66		maker-Fvb3-2-augustus-gene-2.50
1860	maker-Fvb3-2-snap-gene-208.42		maker-Fvb3-2-augustus-gene-208.32
1861	maker-Fvb3-2-augustus-gene-210.32		maker-Fvb3-2-snap-gene-210.44
1862	maker-Fvb3-2-snap-gene-210.48		maker-Fvb3-2-augustus-gene-210.36
1863	maker-Fvb3-2-augustus-gene-213.27		maker-Fvb3-2-augustus-gene-213.28
1864	maker-Fvb3-2-augustus-gene-229.29		maker-Fvb3-2-augustus-gene-229.30
1865	maker-Fvb3-2-augustus-gene-229.31		maker-Fvb3-2-augustus-gene-229.32
1866	maker-Fvb3-2-augustus-gene-244.42		maker-Fvb3-2-snap-gene-244.54
1867	maker-Fvb3-2-augustus-gene-245.23		maker-Fvb3-2-snap-gene-245.35
1868	maker-Fvb3-2-augustus-gene-248.38		maker-Fvb3-2-augustus-gene-248.39
1869	maker-Fvb3-2-snap-gene-251.36		maker-Fvb3-2-augustus-gene-251.27
1870	maker-Fvb3-2-augustus-gene-26.58		maker-Fvb3-2-augustus-gene-26.59
1871	maker-Fvb3-2-augustus-gene-26.59		maker-Fvb3-2-snap-gene-26.79
1872	maker-Fvb3-2-augustus-gene-26.64		snap_masked-Fvb3-2-processed-gene-26.44
1873	maker-Fvb3-2-snap-gene-27.83		maker-Fvb3-2-augustus-gene-27.61
1874	maker-Fvb3-2-augustus-gene-271.17		maker-Fvb3-2-snap-gene-271.25
1875	maker-Fvb3-2-augustus-gene-278.45		maker-Fvb3-2-augustus-gene-278.46
1876	snap_masked-Fvb3-2-processed-gene-284.20		maker-Fvb3-2-augustus-gene-284.51
1877	maker-Fvb3-2-augustus-gene-287.52		maker-Fvb3-2-augustus-gene-287.43
1878	maker-Fvb3-2-augustus-gene-293.32		maker-Fvb3-2-augustus-gene-293.33
1879	snap_masked-Fvb3-2-processed-gene-294.31		maker-Fvb3-2-augustus-gene-294.54
1880	maker-Fvb3-2-augustus-gene-299.51		snap_masked-Fvb3-2-processed-gene-299.34
1881	maker-Fvb3-2-snap-gene-299.72		maker-Fvb3-2-augustus-gene-300.29
1882	maker-Fvb3-2-augustus-gene-306.33		maker-Fvb3-2-snap-gene-307.93
1883	maker-Fvb3-2-augustus-gene-309.40		snap_masked-Fvb3-2-processed-gene-309.17
1884	maker-Fvb3-2-augustus-gene-310.19		maker-Fvb3-2-snap-gene-310.27
1885	maker-Fvb3-2-augustus-gene-37.65		maker-Fvb3-2-augustus-gene-37.66
1886	maker-Fvb3-2-augustus-gene-4.61		maker-Fvb3-2-augustus-gene-4.62
1887	snap_masked-Fvb3-2-processed-gene-4.41		maker-Fvb3-2-augustus-gene-4.61
1888	maker-Fvb3-2-snap-gene-49.51		maker-Fvb3-2-augustus-gene-49.36
1889	maker-Fvb3-2-augustus-gene-55.43		maker-Fvb3-2-augustus-gene-55.44
1890	maker-Fvb3-2-snap-gene-56.48		maker-Fvb3-2-augustus-gene-56.32
1891	maker-Fvb3-2-augustus-gene-58.60		snap_masked-Fvb3-2-processed-gene-58.42
1892	maker-Fvb3-2-augustus-gene-62.37		maker-Fvb3-2-snap-gene-62.51
1893	maker-Fvb3-2-augustus-gene-7.38		maker-Fvb3-2-augustus-gene-7.39
1894	maker-Fvb3-2-augustus-gene-70.37		snap_masked-Fvb3-2-processed-gene-70.25
1895	maker-Fvb3-2-augustus-gene-76.36		maker-Fvb3-2-snap-gene-76.47
1896	maker-Fvb3-2-augustus-gene-78.38		snap_masked-Fvb3-2-processed-gene-78.27
1897	maker-Fvb3-2-snap-gene-80.57		maker-Fvb3-2-augustus-gene-80.44
1898	maker-Fvb3-2-augustus-gene-80.46		maker-Fvb3-2-augustus-gene-80.47
1899	maker-Fvb3-2-augustus-gene-82.24		maker-Fvb3-2-snap-gene-82.41
1900	maker-Fvb3-2-augustus-gene-83.18		maker-Fvb3-2-snap-gene-83.24
1901	maker-Fvb3-2-augustus-gene-85.27		maker-Fvb3-2-augustus-gene-85.28
1902	maker-Fvb3-2-augustus-gene-86.31		snap_masked-Fvb3-2-processed-gene-86.17
1903	maker-Fvb3-2-augustus-gene-92.35		maker-Fvb3-2-augustus-gene-92.41
1904	maker-Fvb3-2-snap-gene-0.45		maker-Fvb3-2-snap-gene-0.46
1905	maker-Fvb3-2-snap-gene-0.46		snap_masked-Fvb3-2-processed-gene-1.13
1906	snap_masked-Fvb3-2-processed-gene-1.13		maker-Fvb3-2-snap-gene-1.41
1907	snap_masked-Fvb3-2-processed-gene-100.5		maker-Fvb3-2-snap-gene-100.25
1908	maker-Fvb3-2-snap-gene-101.66		snap_masked-Fvb3-2-processed-gene-101.21
1909	maker-Fvb3-2-snap-gene-110.74		snap_masked-Fvb3-2-processed-gene-110.31
1910	snap_masked-Fvb3-2-processed-gene-113.23		maker-Fvb3-2-snap-gene-113.31
1911	maker-Fvb3-2-snap-gene-139.47		maker-Fvb3-2-snap-gene-140.41
1912	maker-Fvb3-2-snap-gene-195.34		maker-Fvb3-2-snap-gene-195.33
1913	maker-Fvb3-2-snap-gene-21.66		maker-Fvb3-2-snap-gene-21.65
1914	maker-Fvb3-2-snap-gene-210.44		maker-Fvb3-2-snap-gene-210.47
1915	maker-Fvb3-2-snap-gene-210.47		maker-Fvb3-2-snap-gene-210.46
1916	maker-Fvb3-2-snap-gene-23.61		maker-Fvb3-2-snap-gene-23.60
1917	maker-Fvb3-2-snap-gene-241.56		maker-Fvb3-2-snap-gene-241.53
1918	maker-Fvb3-2-snap-gene-256.42		maker-Fvb3-2-snap-gene-256.41
1919	maker-Fvb3-2-snap-gene-263.40		snap_masked-Fvb3-2-processed-gene-263.20
1920	maker-Fvb3-2-snap-gene-281.59		maker-Fvb3-2-snap-gene-281.58
1921	maker-Fvb3-2-snap-gene-29.99		maker-Fvb3-2-snap-gene-30.90
1922	maker-Fvb3-2-snap-gene-292.50		maker-Fvb3-2-snap-gene-292.49
1923	maker-Fvb3-2-snap-gene-295.38		maker-Fvb3-2-snap-gene-295.37
1924	maker-Fvb3-2-snap-gene-301.58		maker-Fvb3-2-snap-gene-301.60
1925	maker-Fvb3-2-snap-gene-306.42		maker-Fvb3-2-snap-gene-306.41
1926	maker-Fvb3-2-snap-gene-36.27		maker-Fvb3-2-snap-gene-36.38
1927	maker-Fvb3-2-snap-gene-36.39		maker-Fvb3-2-snap-gene-36.34
1928	maker-Fvb3-2-snap-gene-37.106		snap_masked-Fvb3-2-processed-gene-37.52
1929	maker-Fvb3-2-snap-gene-56.47		maker-Fvb3-2-snap-gene-56.48
1930	snap_masked-Fvb3-2-processed-gene-57.21		maker-Fvb3-2-snap-gene-57.51
1931	maker-Fvb3-2-snap-gene-81.59		maker-Fvb3-2-snap-gene-81.54
1932	snap_masked-Fvb3-2-processed-gene-91.22		maker-Fvb3-2-snap-gene-91.66
1933	snap_masked-Fvb3-2-processed-gene-97.24		maker-Fvb3-2-snap-gene-97.71
1934	maker-Fvb3-3-augustus-gene-107.33		maker-Fvb3-3-augustus-gene-107.34
1935	maker-Fvb3-3-augustus-gene-111.35		maker-Fvb3-3-augustus-gene-111.36
1936	maker-Fvb3-3-snap-gene-118.58		maker-Fvb3-3-augustus-gene-118.49
1937	maker-Fvb3-3-augustus-gene-12.50		maker-Fvb3-3-augustus-gene-12.51
1938	maker-Fvb3-3-augustus-gene-14.25		maker-Fvb3-3-augustus-gene-14.27
1939	maker-Fvb3-3-augustus-gene-16.33		maker-Fvb3-3-snap-gene-16.47
1940	maker-Fvb3-3-snap-gene-163.39		maker-Fvb3-3-augustus-gene-163.28
1941	maker-Fvb3-3-augustus-gene-170.25		maker-Fvb3-3-augustus-gene-170.26
1942	maker-Fvb3-3-augustus-gene-170.26		maker-Fvb3-3-augustus-gene-170.27
1943	maker-Fvb3-3-augustus-gene-177.24		maker-Fvb3-3-augustus-gene-177.25
1944	maker-Fvb3-3-augustus-gene-19.42		maker-Fvb3-3-snap-gene-19.61
1945	maker-Fvb3-3-augustus-gene-195.34		maker-Fvb3-3-snap-gene-195.41
1946	maker-Fvb3-3-augustus-gene-209.14		maker-Fvb3-3-augustus-gene-209.15
1947	maker-Fvb3-3-augustus-gene-226.33		maker-Fvb3-3-snap-gene-226.45
1948	maker-Fvb3-3-augustus-gene-228.22		maker-Fvb3-3-snap-gene-228.29
1949	maker-Fvb3-3-snap-gene-233.45		maker-Fvb3-3-augustus-gene-233.35
1950	maker-Fvb3-3-snap-gene-242.34		maker-Fvb3-3-augustus-gene-242.26
1951	maker-Fvb3-3-augustus-gene-244.34		maker-Fvb3-3-augustus-gene-244.35
1952	maker-Fvb3-3-augustus-gene-245.38		maker-Fvb3-3-snap-gene-245.54
1953	maker-Fvb3-3-snap-gene-252.34		maker-Fvb3-3-augustus-gene-252.27
1954	maker-Fvb3-3-augustus-gene-258.44		maker-Fvb3-3-augustus-gene-258.49
1955	maker-Fvb3-3-augustus-gene-263.42		maker-Fvb3-3-augustus-gene-263.43
1956	maker-Fvb3-3-augustus-gene-273.39		snap_masked-Fvb3-3-processed-gene-273.14
1957	maker-Fvb3-3-snap-gene-275.51		maker-Fvb3-3-augustus-gene-275.39
1958	maker-Fvb3-3-augustus-gene-281.26		maker-Fvb3-3-snap-gene-281.40
1959	maker-Fvb3-3-augustus-gene-284.12		maker-Fvb3-3-snap-gene-284.16
1960	maker-Fvb3-3-augustus-gene-3.40		maker-Fvb3-3-augustus-gene-3.41
1961	maker-Fvb3-3-augustus-gene-36.25		maker-Fvb3-3-augustus-gene-36.26
1962	maker-Fvb3-3-augustus-gene-37.33		maker-Fvb3-3-snap-gene-37.46
1963	maker-Fvb3-3-augustus-gene-40.34		maker-Fvb3-3-snap-gene-40.50
1964	maker-Fvb3-3-snap-gene-40.50		maker-Fvb3-3-augustus-gene-40.36
1965	maker-Fvb3-3-augustus-gene-40.42		maker-Fvb3-3-snap-gene-40.60
1966	maker-Fvb3-3-augustus-gene-41.57		maker-Fvb3-3-snap-gene-41.75
1967	maker-Fvb3-3-augustus-gene-44.56		maker-Fvb3-3-augustus-gene-44.57
1968	maker-Fvb3-3-snap-gene-44.71		maker-Fvb3-3-augustus-gene-44.56
1969	maker-Fvb3-3-augustus-gene-44.66		maker-Fvb3-3-augustus-gene-44.59
1970	snap_masked-Fvb3-3-processed-gene-46.27		maker-Fvb3-3-augustus-gene-46.35
1971	maker-Fvb3-3-snap-gene-52.32		maker-Fvb3-3-augustus-gene-52.28
1972	maker-Fvb3-3-snap-gene-57.62		maker-Fvb3-3-augustus-gene-57.48
1973	maker-Fvb3-3-augustus-gene-66.27		maker-Fvb3-3-snap-gene-66.41
1974	maker-Fvb3-3-augustus-gene-67.46		maker-Fvb3-3-augustus-gene-67.47
1975	maker-Fvb3-3-augustus-gene-68.41		maker-Fvb3-3-snap-gene-68.50
1976	maker-Fvb3-3-augustus-gene-70.43		maker-Fvb3-3-snap-gene-70.64
1977	maker-Fvb3-3-augustus-gene-70.46		maker-Fvb3-3-augustus-gene-70.55
1978	snap_masked-Fvb3-3-processed-gene-70.27		maker-Fvb3-3-augustus-gene-70.46
1979	maker-Fvb3-3-augustus-gene-70.55		maker-Fvb3-3-snap-gene-70.66
1980	maker-Fvb3-3-augustus-gene-71.25		maker-Fvb3-3-augustus-gene-71.26
1981	maker-Fvb3-3-augustus-gene-75.33		maker-Fvb3-3-augustus-gene-75.34
1982	maker-Fvb3-3-augustus-gene-76.31		maker-Fvb3-3-augustus-gene-76.32
1983	maker-Fvb3-3-augustus-gene-77.40		maker-Fvb3-3-augustus-gene-77.41
1984	maker-Fvb3-3-augustus-gene-77.41		maker-Fvb3-3-augustus-gene-77.45
1985	maker-Fvb3-3-augustus-gene-8.40		snap_masked-Fvb3-3-processed-gene-8.23
1986	maker-Fvb3-3-augustus-gene-81.50		snap_masked-Fvb3-3-processed-gene-81.33
1987	maker-Fvb3-3-augustus-gene-85.38		maker-Fvb3-3-augustus-gene-85.39
1988	maker-Fvb3-3-snap-gene-85.47		maker-Fvb3-3-augustus-gene-85.38
1989	maker-Fvb3-3-augustus-gene-89.22		maker-Fvb3-3-snap-gene-89.29
1990	maker-Fvb3-3-snap-gene-1.59		maker-Fvb3-3-snap-gene-1.65
1991	maker-Fvb3-3-snap-gene-1.60		maker-Fvb3-3-snap-gene-1.61
1992	maker-Fvb3-3-snap-gene-108.32		maker-Fvb3-3-snap-gene-108.33
1993	maker-Fvb3-3-snap-gene-123.14		maker-Fvb3-3-snap-gene-123.15
1994	maker-Fvb3-3-snap-gene-153.20		maker-Fvb3-3-snap-gene-153.21
1995	maker-Fvb3-3-snap-gene-153.24		maker-Fvb3-3-snap-gene-153.22
1996	snap_masked-Fvb3-3-processed-gene-161.9		maker-Fvb3-3-snap-gene-162.19
1997	maker-Fvb3-3-snap-gene-17.86		maker-Fvb3-3-snap-gene-17.87
1998	maker-Fvb3-3-snap-gene-17.87		maker-Fvb3-3-snap-gene-17.89
[truncated: 1,473 more rows]

## Sheet: S5
S5 Homologous FaMYB pairs of Fii subgenome
Gene Pairs	Gene A	Gene B
1	FaMYB10-Fii2	FaMYB11-Fii6
2	FaMYB10-Fii3	FaMYB18-Fii6
3	FaMYB10-Fii5	FaMYB4-Fii6
4	FaMYB12-Fii6	FaMYB13-Fii6
5	FaMYB15-Fii5	FaMYB9-Fii7
6	FaMYB17-Fii6	FaMYB7-Fii7
7	FaMYB1-Fii1	FaMYB2-Fii1
8	FaMYB1-Fii7	FaMYB3-Fii7
9	FaMYB20-Fii5	FaMYB4-Fii7
10	FaMYB20-Fii6	FaMYB23-Fii6
11	FaMYB21-Fii6	FaMYB22-Fii6
12	FaMYB4-Fii1	FaMYB12-Fii2
13	FaMYB4-Fii1	FaMYB2-Fii2
14	FaMYB5-Fii1	FaMYB11-Fii2
15	FaMYB5-Fii3	FaMYB9-Fii6
16	FaMYB6-Fii2	FaMYB10-Fii6
17	FaMYB6-Fii4	FaMYB11-Fii5
18	FaMYB6-Fii4	FaMYB5-Fii6
19	FaMYB7-Fii4	FaMYB14-Fii5
20	FaMYB8-Fii3	FaMYB14-Fii6
21	FaMYB8-Fii5	FaMYB3-Fii6

## Sheet: S6
S6 Loci and alleles of FaMYBs
MYB loci	Alleles of Fii subgenome	Alleles of Fni subgenome	Alleles of Fve subgenome	Alleles of Fvi subgenome	homologous FvMYBs
1	FaMYB1-Fii1/FaMYB2-Fii1	.	FaMYB2-Fve1	.	mrna11356
2	FaMYB3-Fii1	FaMYB1-Fni1	FaMYB1-Fve1	FaMYB8-Fvi1	mrna31098
3	.	FaMYB2-Fni1	FaMYB4-Fve1	FaMYB7-Fvi1	mrna12738
4	FaMYB4-Fii1	FaMYB3-Fni1	FaMYB5-Fve1	FaMYB5-Fvi1/FaMYB6-Fvi1	mrna24027
5	FaMYB5-Fii1	FaMYB4-Fni1	FaMYB6-Fve1	FaMYB4-Fvi1	mrna05581	FaMYB11-Fvi2 is homologous to this lous
6	FaMYB6-Fii1	FaMYB5-Fni1	.	FaMYB3-Fvi1	mrna30024/mrna16287
7	FaMYB7-Fii1	FaMYB6-Fni1	.	FaMYB2-Fvi1	mrna31413
8	.	FaMYB7-Fni1	FaMYB8-Fve1	FaMYB1-Fvi1	mrna05018
.	.	FaMYB9-Fni1	FaMYB9-Fve1	.	mrna10181 #
9	FaMYB1-Fii2	FaMYB1-Fni2	FaMYB9-Fve2	FaMYB15-Fvi2/FaMYB16-Fvi2	mrna07646
10	FaMYB2-Fii2	FaMYB2-Fni2	.	FaMYB14-Fvi2	mrna26289
11	FaMYB4-Fii2	FaMYB3-Fni2	FaMYB8-Fve2	FaMYB13-Fvi2	mrna01013
12	FaMYB5-Fii2	FaMYB4-Fni2	FaMYB7-Fve2	FaMYB12-Fvi2	mrna11462/mrna08084
13	FaMYB6-Fii2	FaMYB5-Fni2	FaMYB6-Fve2	FaMYB6-Fvi2	mrna15383
14	FaMYB7-Fii2	FaMYB6-Fni2	FaMYB5-Fve2	FaMYB5-Fvi2	mrna15386
15	FaMYB8-Fii2	.	FaMYB4-Fve2	FaMYB4-Fvi2	mrna15389
16	.	FaMYB7-Fni2	.	FaMYB3-Fvi2	mrna15390
17	FaMYB9-Fii2	FaMYB8-Fni2	.	FaMYB2-Fvi2	mrna15391
18	FaMYB10-Fii2	FaMYB9-Fni2	FaMYB3-Fve2	FaMYB1-Fvi2	mrna15392
19	FaMYB11-Fii2	FaMYB10-Fni2	FaMYB2-Fve2	.	mrna02643
20	FaMYB12-Fii2	FaMYB11-Fni2	FaMYB1-Fve2	FaMYB10-Fvi2	mrna00185
21	FaMYB13-Fii2	FaMYB12-Fni2	.	FaMYB9-Fvi2	mrna09039
22	FaMYB14-Fii2	FaMYB13-Fni2	.	FaMYB8-Fvi2	mrna08793
23	FaMYB15-Fii2	FaMYB14-Fni2	.	FaMYB7-Fvi2	mrna25060/mrna08694
24	FaMYB1-Fii3	FaMYB2-Fni3	FaMYB12-Fve3	FaMYB14-Fvi3	mrna30725
25	FaMYB2-Fii3	FaMYB1-Fni3	FaMYB13-Fve3	FaMYB15-Fvi3	mrna30736
26	FaMYB3-Fii3	FaMYB3-Fni3	FaMYB11-Fve3	FaMYB13-Fvi3	mrna19934
27	FaMYB4-Fii3	FaMYB4-Fni3	FaMYB11-Fve3/FaMYB10-Fve3	FaMYB12-Fvi3	mrna19715
28	FaMYB5-Fii3	FaMYB5-Fni3	FaMYB9-Fve3	FaMYB9-Fvi3/FaMYB11-Fvi3	mrna03321
29	FaMYB6-Fii3	.	FaMYB8-Fve3	FaMYB8-Fvi3/FaMYB10-Fvi3	mrna03323
30	FaMYB7-Fii3	FaMYB6-Fni3	FaMYB7-Fve3	FaMYB7-Fvi3	mrna14666
31	FaMYB8-Fii3	FaMYB7-Fni3	FaMYB6-Fve3	FaMYB6-Fvi3	mrna28902
.	FaMYB9-Fii3	FaMYB8-Fni3	FaMYB5-Fve3	FaMYB5-Fvi3	mrna13970 #
32	FaMYB10-Fii3	FaMYB9-Fni3	FaMYB4-Fve3	FaMYB4-Fvi3	mrna07984
33	FaMYB11-Fii3	FaMYB10-Fni3	FaMYB3-Fve3	FaMYB3-Fvi3	mrna08006
34	FaMYB12-Fii3	FaMYB11-Fni3	FaMYB2-Fve3	FaMYB2-Fvi3	mrna01457
.	FaMYB13-Fii3	FaMYB12-Fni3	FaMYB1-Fve3	FaMYB1-Fvi3	FvH4_3g45450.t1 #
.	FaMYB1-Fii4/FaMYB4-Fii4	FaMYB2-Fni4	FaMYB2-Fve4	FaMYB8-Fvi4	mrna03993 #
35	FaMYB2-Fii4	FaMYB1-Fni4	.	.	mrna00786
36	.	FaMYB2-Fni5	FaMYB2-Fve5	FaMYB2-Fvi5	mrna32418
.	FaMYB3-Fii4	.	.	FaMYB9-Fvi4	FvH4_4g32290.t1 #
.	FaMYB5-Fii4	FaMYB3-Fni4	FaMYB3-Fve4	FaMYB7-Fvi4	mrna04728 #	FaMYB26-Fve6 is homologous to this lous
37	FaMYB6-Fii4	FaMYB4-Fni4	FaMYB4-Fve4	FaMYB6-Fvi4	mrna04423
38	FaMYB7-Fii4	FaMYB5-Fni4	FaMYB5-Fve4/FaMYB6-Fve4	FaMYB5-Fvi4	mrna03712
39	FaMYB8-Fii4		FaMYB7-Fve4		mrna05018
40	FaMYB9-Fii4	FaMYB6-Fni4	FaMYB8-Fve4	FaMYB4-Fvi4	mrna27379/mrna02652
41	.	FaMYB7-Fni4	FaMYB9-Fve4	FaMYB3-Fvi4	mrna28293
42	.	FaMYB8-Fni4	FaMYB10-Fve4	FaMYB1-Fvi4/FaMYB2-Fvi4	mrna32611
.	.	.	FaMYB24-Fve5	FaMYB20-Fvi5	mrna26513 #
43	FaMYB1-Fii5	FaMYB17-Fni5	FaMYB23-Fve5	FaMYB19-Fvi5	mrna25685
44	FaMYB2-Fii5	FaMYB15-Fni5	FaMYB22-Fve5	.	mrna29254
45	FaMYB3-Fii5	FaMYB14-Fni5	FaMYB20-Fve5	FaMYB17-Fvi5	mrna08880
46	FaMYB4-Fii5	FaMYB13-Fni5/ FaMYB16-Fni5	FaMYB19-Fve5	FaMYB16-Fvi5	mrna09311
47	FaMYB5-Fii5/FaMYB6-Fii5	FaMYB12-Fni5	FaMYB18-Fve5	FaMYB15-Fvi5	mrna09406/mrna09407
48	FaMYB7-Fii5	FaMYB11-Fni5	FaMYB17-Fve5	FaMYB14-Fvi5	mrna09412
49	FaMYB8-Fii5	FaMYB10-Fni5	FaMYB16-Fve5	FaMYB13-Fvi5	mrna09546
50	FaMYB9-Fii5	.	FaMYB15-Fve5	FaMYB12-Fvi5	mrna25982
51	FaMYB10-Fii5	FaMYB9-Fni5	FaMYB14-Fve5	FaMYB11-Fvi5	mrna26007
52	FaMYB11-Fii5	.	FaMYB13-Fve5	FaMYB10-Fvi5	mrna26044
53	FaMYB13-Fii5	FaMYB8-Fni5	FaMYB10-Fve5/FaMYB12-Fve5	FaMYB9-Fvi5	mrna26214
54	FaMYB14-Fii5	FaMYB7-Fni5	FaMYB9-Fve5/FaMYB11-Fve5	FaMYB8-Fvi5	mrna25149
55	FaMYB15-Fii5	.	FaMYB8-Fve5	FaMYB7-Fvi5	mrna25098
56	FaMYB16-Fii5	FaMYB6-Fni5	FaMYB7-Fve5	FaMYB6-Fvi5	mrna09845
57	FaMYB17-Fii5	FaMYB5-Fni5	FaMYB4-Fve5/FaMYB6-Fve5	FaMYB5-Fvi5	mrna32198
58	FaMYB18-Fii5	FaMYB4-Fni5	FaMYB3-Fve5	FaMYB4-Fvi5	mrna31836
59	FaMYB19-Fii5	FaMYB3-Fni5	.	FaMYB3-Fvi5	mrna31835
60	FaMYB20-Fii5	FaMYB1-Fni5	FaMYB1-Fve5	FaMYB1-Fvi5	mrna32268
61	FaMYB1-Fii6	FaMYB12-Fni6	FaMYB1-Fve6	FaMYB3-Fvi6	mrna28443
62	FaMYB2-Fii6	FaMYB13-Fni6	FaMYB2-Fve6	FaMYB2-Fvi6	mrna28435
63	FaMYB3-Fii6	FaMYB15-Fni6	FaMYB3-Fve6	FaMYB1-Fvi6	mrna01311
64	FaMYB4-Fii6	FaMYB16-Fni6	FaMYB4-Fve6	FaMYB21-Fvi6	mrna03817
65	FaMYB5-Fii6	FaMYB17-Fni6	FaMYB5-Fve6	FaMYB20-Fvi6	mrna04423
66	FaMYB6-Fii6	FaMYB18-Fni6	FaMYB6-Fve6	FaMYB19-Fvi6	mrna04232
67	FaMYB7-Fii6	.	FaMYB7-Fve6	FaMYB18-Fvi6	mrna10329
68	FaMYB8-Fii6	FaMYB14-Fni6	FaMYB9-Fve6/FaMYB10-Fve6	FaMYB16-Fvi6/FaMYB17-Fvi6	mrna01998/mrna01997
69		FaMYB20-Fni6	FaMYB16-Fve6	FaMYB14-Fvi6	mrna06920
70	.	FaMYB19-Fni6	FaMYB8-Fve6	.	mrna01992
71	FaMYB9-Fii6	FaMYB21-Fni6	FaMYB11-Fve6	FaMYB15-Fvi6	mrna23946
72	FaMYB10-Fii6	FaMYB1-Fni6	FaMYB13-Fve6	.	mrna07418
73	FaMYB11-Fii6	FaMYB2-Fni6	FaMYB14-Fve6	.	mrna07416
74	FaMYB12-Fii6/FaMYB13-Fii6	FaMYB3-Fni6	FaMYB17-Fve6	FaMYB12-Fvi6	mrna09683
75	FaMYB14-Fii6	FaMYB4-Fni6	FaMYB18-Fve6	FaMYB13-Fvi6	mrna09663
76	FaMYB15-Fii6	FaMYB5-Fni6	FaMYB19-Fve6	FaMYB11-Fvi6	mrna18416
77	FaMYB16-Fii6	FaMYB6-Fni6	FaMYB20-Fve6	FaMYB10-Fvi6	mrna08535/mrna18421
78	FaMYB17-Fii6	FaMYB7-Fni6	FaMYB21-Fve6	FaMYB9-Fvi6	mrna18756
79	FaMYB18-Fii6	FaMYB8-Fni6	FaMYB22-Fve6/FaMYB23-Fve6	FaMYB8-Fvi6	mrna18815
80	FaMYB19-Fii6	FaMYB9-Fni6	.	FaMYB7-Fvi6	mrna22961
.	FaMYB20-Fii6/FaMYB23-Fii6	FaMYB11-Fni6	FaMYB25-Fve6	FaMYB5-Fvi6	FvH4_6g01160.t1 #
81	FaMYB21-Fii6/FaMYB22-Fii6	FaMYB10-Fni6	FaMYB24-Fve6	FaMYB6-Fvi6	mrna16655
82	FaMYB1-Fii7/FaMYB3-Fii7	FaMYB15-Fni7	FaMYB18-Fve7/FaMYB20-Fve7	FaMYB2-Fvi7	mrna13281
83	FaMYB2-Fii7	.	.	FaMYB1-Fvi7	mrna12564
84	FaMYB4-Fii7	FaMYB14-Fni7	FaMYB17-Fve7/FaMYB19-Fve7	FaMYB3-Fvi7	mrna21264
85	FaMYB5-Fii7	FaMYB13-Fni7	FaMYB16-Fve7	FaMYB4-Fvi7	mrna21001
86	FaMYB7-Fii7	FaMYB12-Fni7	FaMYB13-Fve7/FaMYB14-Fve7	FaMYB6-Fvi7	mrna20888
87	FaMYB8-Fii7	FaMYB11-Fni7	.	FaMYB7-Fvi7	mrna23202
88	FaMYB9-Fii7	FaMYB9-Fni7/FaMYB10-Fni7	FaMYB7-Fve7/FaMYB11-Fve7	FaMYB8-Fvi7	mrna18691
89	FaMYB10-Fii7	FaMYB8-Fni7	FaMYB10-Fve7	.	mrna19065
90	FaMYB11-Fii7	FaMYB7-Fni7/FaMYB5-Fni7	FaMYB9-Fve7/FaMYB6-Fve7	FaMYB9-Fvi7	mrna19115
91	FaMYB12-Fii7/FaMYB9-Fii1	FaMYB4-Fni7/FaMYB6-Fni7	FaMYB5-Fve7	FaMYB10-Fvi7	mrna04800
92	FaMYB13-Fii7	FaMYB3-Fni7	FaMYB4-Fve7	FaMYB11-Fvi7	mrna23544
93	FaMYB14-Fii7	FaMYB2-Fni7	FaMYB2-Fve7/FaMYB3-Fve7	FaMYB12-Fvi7	mrna00431
94	FaMYB15-Fii7	FaMYB1-Fni7	FaMYB1-Fve7	FaMYB13-Fvi7	mrna27001
95	.	.	.	FaMYB18-Fvi5	mrna02214
96	.	.	.	FaMYB4-Fvi6	mrna28021
97	.	FaMYB8-Fni1	.	.	mrna30520
98	.	FaMYB19-Fni5	.	.	mrna02324
99	.	.	FaMYB5-Fve5	.	mrna32181
100	.	.	FaMYB3-Fve1	.	mrna12736
101	FaMYB12-Fii5	.	.	.	mrna26045
.	FaMYB3-Fii2	.	FaMYB12-Fve6/FaMYB15-Fve6/FaMYB21-Fve5	.	mrna37838 #
.	.	.	.	.	mrna20912
.	.	.	.	.	mrna05167
.	.	.	.	.	mrna12261
.	.	.	.	.	mrna29961
# means MYB_related gene which belonged to uncanonical MYB. *Green color highlighted the proximal duplication genes. *Yellow backgrounds highlighted the tandom duplication genes. *Red color indicated hihgly homologous gene which did not belong to this locus.

## Sheet: S7
S7 The conseved motifs of FaMYBs-Fii
Conserved motif	E-value	Sites	Width	Conserved sequence
motif 1	4.2e-1953	102	29	GNRWSLIAARLPGRTDNEIKNYWNTHLKK
motif 2	8.5e-1669	91	24	RCGKSCRLRWLNYLRPDIKRGNFS
motif 3	7.8e-1011	102	21	KKGPWTPEEDEKLIEYIQKHG
motif 4	1.3e-354	94	11	EEEELIIRLHA
motif 5	3.4e-264	66	11	NWRSLPKKAGL
motif 6	3.3e-188	38	11	MGRAPCCDKEG
motif 7	1.2e-131	24	16	KLLKMGIDPVTHKPLS
motif 8	9.6e-114	5	50	KGDWRSISRNFVVTRTPTQVASHAQKYFIRQNSGNKDRRRSSIHDITSVN
motif 9	2.8e-44	22	11	NWSLIAKKLPG
motif 10	2.9e-39	7	29	KNASNLSHMAQWESARLEAEARLVRESKL

## Sheet: S8
S8 The cis-acting elements of FaMYBs-Fii by Plantcare
FaMYB4-Fii1	ARE	AAACCA	8	6	-	Zea mays	cis-acting regulatory element involved in the MeJA-responsiveness
FaMYB4-Fii1	Unnamed__4	CTCC	23	4	-	Petroselinum hortense	cis-acting regulatory element involved in the MeJA-responsiveness
FaMYB4-Fii1	Box 4	ATTAAT	29	6	+	Petroselinum crispum	cis-acting regulatory element involved in the MeJA-responsiveness
FaMYB4-Fii1	ERE	ATTTTAAA	37	8	+	Nicotiana glutinos
FaMYB4-Fii1	CAAT-box	CAAT	54	4	-	Nicotiana glutinosa
FaMYB4-Fii1	TATA-box	taTATAAAtc	59	9	-	Arabidopsis thaliana
FaMYB4-Fii1	TATA-box	TATATAA	62	7	-	Arabidopsis thaliana
FaMYB4-Fii1	TATA-box	TATATA	63	6	+	Arabidopsis thaliana	part of a light responsive element
FaMYB4-Fii1	AT~TATA-box	TATATA	63	6	+	Arabidopsis thaliana	core promoter element around -30 of transcription start
FaMYB4-Fii1	TATA-box	TATA	65	4	+	Arabidopsis thaliana	core promoter element around -30 of transcription start
FaMYB4-Fii1	Box 4	ATTAAT	138	6	+	Petroselinum crispum	core promoter element around -30 of transcription start
FaMYB4-Fii1	ARE	AAACCA	145	6	+	Zea mays	core promoter element around -30 of transcription start
FaMYB4-Fii1	TCA-element	CCATCTTTTT	148	9	+	Nicotiana tabacum	core promoter element around -30 of transcription start
FaMYB4-Fii1	ERE	ATTTTAAA	155	8	-	Nicotiana glutinos	core promoter element around -30 of transcription start
FaMYB4-Fii1	TATA-box	TATA	178	4	+	Arabidopsis thaliana	core promoter element around -30 of transcription start
FaMYB4-Fii1	TATA-box	TATA	266	4	+	Arabidopsis thaliana	core promoter element around -30 of transcription start
FaMYB4-Fii1	Box 4	ATTAAT	269	6	+	Petroselinum crispum	core promoter element around -30 of transcription start
FaMYB4-Fii1	CAAT-box	CAAAT	282	5	-	Pisum sativum	core promoter element around -30 of transcription start
FaMYB4-Fii1	GATA-motif	AAGGATAAGG	293	9	+	Solanum tuberosum	core promoter element around -30 of transcription start
FaMYB4-Fii1	Unnamed__4	CTCC	295	4	-	Petroselinum hortense	core promoter element around -30 of transcription start
FaMYB4-Fii1		motif_sequence	301	4	-	organism	core promoter element around -30 of transcription start
FaMYB4-Fii1	chs-Unit 1 m1	ACCTAACCCGC	310	10	+	Hordeum vulgare	core promoter element around -30 of transcription start
FaMYB4-Fii1		motif_sequence	354	4	-	organism	core promoter element around -30 of transcription start
FaMYB4-Fii1	CAAT-box	CAAT	363	4	+	Nicotiana glutinosa	core promoter element around -30 of transcription start
FaMYB4-Fii1	CAAT-box	CAAAT	391	5	+	Pisum sativum	core promoter element around -30 of transcription start
FaMYB4-Fii1	CAAT-box	CAAT	399	4	+	Nicotiana glutinosa	core promoter element around -30 of transcription start
FaMYB4-Fii1	CAAT-box	CAAAT	429	5	+	Pisum sativum	core promoter element around -30 of transcription start
FaMYB4-Fii1	CAAT-box	CAAT	481	4	+	Nicotiana glutinosa	core promoter element around -30 of transcription start
FaMYB4-Fii1	Unnamed__4	CTCC	497	4	+	Petroselinum hortense	core promoter element around -30 of transcription start
FaMYB4-Fii1	CAAT-box	CAAT	523	4	+	Nicotiana glutinosa	core promoter element around -30 of transcription start
FaMYB4-Fii1	Unnamed__4	CTCC	562	4	+	Petroselinum hortense	core promoter element around -30 of transcription start
FaMYB4-Fii1	Myb-binding site	CAACAG	578	6	+	Nicotiana tabacum	core promoter element around -30 of transcription start
FaMYB4-Fii1	GARE-motif	TCTGTTG	578	7	-	Brassica oleracea	core promoter element around -30 of transcription start
FaMYB4-Fii1	MYB	CAACAG	578	6	+	Arabidopsis thaliana
FaMYB4-Fii1	CAAT-box	CAAAT	585	5	-	Pisum sativum
FaMYB4-Fii1	ARE	AAACCA	591	6	+	Zea mays
FaMYB4-Fii1	CAAT-box	CCAAT	594	5	+	Arabidopsis thaliana
FaMYB4-Fii1	CAAT-box	CAAT	595	4	+	Nicotiana glutinosa
FaMYB4-Fii1	TATA-box	TATA	598	4	+	Arabidopsis thaliana
FaMYB4-Fii1		motif_sequence	636	4	-	organism	cis-acting element involved in salicylic acid responsiveness
FaMYB4-Fii1		motif_sequence	669	4	-	organism	cis-acting element involved in salicylic acid responsiveness
FaMYB4-Fii1	Unnamed__4	CTCC	685	4	-	Petroselinum hortense	cis-acting regulatory element essential for the anaerobic induction
FaMYB4-Fii1	LTR	CCGAAA	711	6	+	Hordeum vulgare	cis-acting regulatory element essential for the anaerobic induction
FaMYB4-Fii1	GATA-motif	GATAGGG	719	7	+	Pisum sativum	cis-acting regulatory element essential for the anaerobic induction
FaMYB4-Fii1	CAAT-box	CAAT	744	4	+	Nicotiana glutinosa	cis-acting regulatory element essential for the anaerobic induction
FaMYB4-Fii1	TATA-box	ATATAA	750	6	+	Brassica oleracea	cis-acting regulatory element essential for the anaerobic induction
FaMYB4-Fii1	TATA-box	TATA	751	4	+	Arabidopsis thaliana	cis-acting regulatory element essential for the anaerobic induction
FaMYB4-Fii1	WRE3	CCACCT	759	6	+	Pisum sativum	cis-acting regulatory element essential for the anaerobic induction
FaMYB4-Fii1	I-box	gGATAAGGTG	760	9	-	Zea mays	cis-acting regulatory element involved in the MeJA-responsiveness
FaMYB4-Fii1	Unnamed__4	CTCC	769	4	+	Petroselinum hortense	cis-acting regulatory element involved in the MeJA-responsiveness
FaMYB4-Fii1	Unnamed__4	CTCC	783	4	+	Petroselinum hortense	cis-acting regulatory element involved in the MeJA-responsiveness
FaMYB4-Fii1	CAAT-box	CCAAT	785	5	+	Arabidopsis thaliana
FaMYB4-Fii1	CAAT-box	CAAT	786	4	+	Nicotiana glutinosa	part of a light responsive element
FaMYB4-Fii1	CAAT-box	CAAAT	801	5	+	Pisum sativum	part of a light responsive element
FaMYB4-Fii1	GC-motif	CCCCCG	818	6	+	Zea mays	part of a light responsive element
FaMYB4-Fii1	CAAT-box	CAAT	848	4	+	Nicotiana glutinosa
FaMYB4-Fii1	CAAT-box	CAAAT	850	5	-	Pisum sativum
FaMYB4-Fii1	Box 4	ATTAAT	894	6	+	Petroselinum crispum	light responsive element
FaMYB4-Fii1	Unnamed__4	CTCC	901	4	-	Petroselinum hortense
FaMYB4-Fii1	Unnamed__4	CTCC	904	4	-	Petroselinum hortense
FaMYB4-Fii1	Unnamed__4	CTCC	928	4	-	Petroselinum hortense	gibberellin-responsive element
FaMYB4-Fii1	Unnamed__4	CTCC	931	4	-	Petroselinum hortense	gibberellin-responsive element
FaMYB4-Fii1		motif_sequence	938	4	-	organism	enhancer-like element involved in anoxic specific inducibility
FaMYB4-Fii1	TATA-box	taTATAAAtc	943	9	-	Arabidopsis thaliana	enhancer-like element involved in anoxic specific inducibility
FaMYB4-Fii1	CAAT-box	CAAAT	944	5	-	Pisum sativum
FaMYB4-Fii1	TATA-box	TATACA	947	6	-	Helianthus annuus
FaMYB4-Fii1	TATA-box	TATA	949	4	+	Arabidopsis thaliana
FaMYB4-Fii1	Myc	TCTCTTA	954	7	-	Arabidopsis thaliana
FaMYB4-Fii1	STRE	AGGGG	965	5	+	Arabidopsis thaliana
FaMYB4-Fii1	Myb	CAACTG	973	6	+	Arabidopsis thaliana
FaMYB4-Fii1	MBS	CAACTG	973	6	+	Arabidopsis thaliana
FaMYB4-Fii1	AC-I	(T/C)C(T/C)(C/T)ACC(T/C)ACC	988	9	-	Phaseolus vulgaris
FaMYB4-Fii1	Unnamed__4	CTCC	996	4	-	Petroselinum hortense
FaMYB4-Fii1	Unnamed__4	CTCC	999	4	-	Petroselinum hortense
FaMYB4-Fii1		motif_sequence	1006	4	-	organism
FaMYB4-Fii1	CAAT-box	CAAT	1037	4	+	Nicotiana glutinosa
FaMYB4-Fii1	TGACG-motif	TGACG	1062	5	+	Hordeum vulgare
FaMYB4-Fii1	CGTCA-motif	CGTCA	1062	5	-	Hordeum vulgare
FaMYB4-Fii1	as-1	TGACG	1062	5	+	Arabidopsis thaliana
FaMYB4-Fii1	CAAT-box	CCAAT	1086	5	-	Arabidopsis thaliana
FaMYB4-Fii1	Unnamed__4	CTCC	1093	4	+	Petroselinum hortense
FaMYB4-Fii1	CAAT-box	CAAAT	1098	5	-	Pisum sativum
FaMYB4-Fii1	CAAT-box	CAAAT	1120	5	-	Pisum sativum
FaMYB4-Fii1	STRE	AGGGG	1158	5	+	Arabidopsis thaliana
FaMYB4-Fii1	TATC-box	TATCCCA	1166	7	+	Oryza sativa
FaMYB4-Fii1	TATA-box	TATA	1184	4	-	Arabidopsis thaliana
FaMYB4-Fii1	W box	TTGACC	1208	6	-	Arabidopsis thaliana
FaMYB4-Fii1	ARE	AAACCA	1250	6	+	Zea mays
FaMYB4-Fii1	GATA-motif	AAGGATAAGG	1257	9	-	Solanum tuberosum
FaMYB4-Fii1	CAAT-box	CAAT	1268	4	+	Nicotiana glutinosa
FaMYB4-Fii1	AAGAA-motif	GAAAGAA	1277	7	-	Avena sativa
FaMYB4-Fii1	Myb	TAACTG	1285	6	+	Arabidopsis thaliana
FaMYB4-Fii1		motif_sequence	1309	4	+	organism	part of a light responsive element
FaMYB4-Fii1	CAAT-box	CAAT	1332	4	-	Nicotiana glutinosa
FaMYB4-Fii1	Box 4	ATTAAT	1341	6	-	Petroselinum crispum	cis-acting element involved in gibberellin-responsiveness
FaMYB4-Fii1	CAAT-box	CAAAT	1345	5	-	Pisum sativum	cis-acting element involved in gibberellin-responsiveness
FaMYB4-Fii1	Unnamed__4	CTCC	1355	4	-	Petroselinum hortense	cis-acting element involved in low-temperature responsiveness
FaMYB4-Fii1	TGACG-motif	TGACG	1359	5	-	Hordeum vulgare	part of a light responsive element
FaMYB4-Fii1	CGTCA-motif	CGTCA	1359	5	+	Hordeum vulgare
FaMYB4-Fii1	as-1	TGACG	1359	5	-	Arabidopsis thaliana
FaMYB4-Fii1	TCA-element	CCATCTTTTT	1387	9	+	Nicotiana tabacum
FaMYB4-Fii1	CAAT-box	CAAT	1438	4	+	Nicotiana glutinosa
FaMYB4-Fii1	TATA-box	TATACA	1441	6	-	Helianthus annuus	part of a conserved DNA module involved in light responsiveness
FaMYB4-Fii1	TATA-box	TATA	1443	4	-	Arabidopsis thaliana	part of a conserved DNA module involved in light responsiveness
FaMYB4-Fii1	TATA-box	ATTATA	1447	6	+	Brassica napus	part of a conserved DNA module involved in light responsiveness
FaMYB4-Fii1	TATA-box	TATATAA	1448	7	-	Arabidopsis thaliana	part of a conserved DNA module involved in light responsiveness
FaMYB4-Fii1	TATA-box	TATATA	1449	6	-	Arabidopsis thaliana	part of a conserved DNA module involved in light responsiveness
FaMYB4-Fii1	AT~TATA-box	TATATA	1449	6	-	Arabidopsis thaliana	part of a conserved DNA module involved in light responsiveness
FaMYB4-Fii1	TATA-box	ATATAT	1450	6	-	Brassica napus	cis-acting element involved in the abscisic acid responsiveness
FaMYB4-Fii1	TATA-box	TATA	1451	4	-	Arabidopsis thaliana	cis-acting element involved in the abscisic acid responsiveness
FaMYB4-Fii1	ERE	ATTTCATA	1453	8	-	Nicotiana glutinos
FaMYB4-Fii1	CAAT-box	CAAT	1464	4	+	Nicotiana glutinosa
FaMYB4-Fii1	CAAT-box	CAAT	1470	4	-	Nicotiana glutinosa
FaMYB4-Fii1	CAAT-box	CAAT	1478	4	+	Nicotiana glutinosa	short_function
FaMYB4-Fii1		motif_sequence	1483	4	+	organism	short_function
FaMYB4-Fii1	ABRE4	CACGTA	1510	6	+	Zea mays	short_function
FaMYB4-Fii1	ABRE3a	TACGTG	1510	6	-	Zea mays	short_function
FaMYB4-Fii1	ABRE	ACGTG	1510	5	-	Arabidopsis thaliana	short_function
FaMYB4-Fii1	G-box	TACGTG	1510	6	-	Arabidopsis thaliana	short_function
FaMYB4-Fii1	CAAT-box	CAAT	1518	4	+	Nicotiana glutinosa	short_function
FaMYB4-Fii1		motif_sequence	1527	4	+	organism	short_function
FaMYB4-Fii1	Box 4	ATTAAT	1572	6	-	Petroselinum crispum	short_function
FaMYB4-Fii1	CAAT-box	CAAAT	1594	5	+	Pisum sativum	short_function
FaMYB4-Fii1	CAAT-box	CAAT	1597	4	-	Nicotiana glutinosa	short_function
FaMYB4-Fii1	TATA-box	TATA	1602	4	-	Arabidopsis thaliana	MYB binding site involved in flavonoid biosynthetic genes regulation
FaMYB4-Fii1	CAAT-box	CAAAT	1612	5	+	Pisum sativum
FaMYB4-Fii1	Myb	CAACTG	1644	6	-	Arabidopsis thaliana
FaMYB4-Fii1	MBS	CAACTG	1644	6	-	Arabidopsis thaliana
FaMYB4-Fii1	Unnamed__4	CTCC	1663	4	+	Petroselinum hortense	cis-acting regulatory element involved in light responsiveness
FaMYB4-Fii1	CAAT-box	CCAAT	1676	5	+	Arabidopsis thaliana	cis-acting regulatory element involved in light responsiveness
FaMYB4-Fii1	CAAT-box	CAAT	1677	4	+	Nicotiana glutinosa
FaMYB4-Fii1	MBSI	aaaAaaC(G/C)GTTA	1724	10.5	+	Petunia hybrida	MYB binding site involved in drought-inducibility
FaMYB4-Fii1	G-box	CACGTC	1753	6	-	Zea mays	MYB binding site involved in drought-inducibility
FaMYB4-Fii1	ABRE	ACGTG	1754	5	+	Arabidopsis thaliana
FaMYB4-Fii1	TGACG-motif	TGACG	1757	5	+	Hordeum vulgare	common cis-acting element in promoter and enhancer regions
FaMYB4-Fii1	CGTCA-motif	CGTCA	1757	5	-	Hordeum vulgare
FaMYB4-Fii1	as-1	TGACG	1757	5	+	Arabidopsis thaliana	common cis-acting element in promoter and enhancer regions
FaMYB4-Fii1	GT1-motif	GGTTAA	1770	6	-	Arabidopsis thaliana
FaMYB4-Fii1	MYB-like sequence	TAACCA	1771	6	+	Arabidopsis thaliana	common cis-acting element in promoter and enhancer regions
FaMYB4-Fii1	MYB	TAACCA	1771	6	+	Arabidopsis thaliana
FaMYB4-Fii1	TATC-box	TATCCCA	1781	7	+	Oryza sativa
FaMYB4-Fii1	CAAT-box	CAAAT	1792	5	+	Pisum sativum	common cis-acting element in promoter and enhancer regions
FaMYB4-Fii1	Myb-binding site	CAACAG	1797	6	+	Nicotiana tabacum	common cis-acting element in promoter and enhancer regions
FaMYB4-Fii1	GARE-motif	TCTGTTG	1797	7	-	Brassica oleracea
FaMYB4-Fii1	MYB	CAACAG	1797	6	+	Arabidopsis thaliana
FaMYB4-Fii1	Unnamed__4	CTCC	1825	4	+	Petroselinum hortense	common cis-acting element in promoter and enhancer regions
FaMYB4-Fii1	Unnamed__4	CTCC	1828	4	+	Petroselinum hortense
FaMYB4-Fii1	AAGAA-motif	gGTAAAGAAA	1835	9	-	Avena sativa	common cis-acting element in promoter and enhancer regions
FaMYB4-Fii1	Unnamed__4	CTCC	1847	4	+	Petroselinum hortense
FaMYB4-Fii1	GC-motif	CCCCCG	1849	6	+	Zea mays	common cis-acting element in promoter and enhancer regions
FaMYB4-Fii1	Unnamed__2	CCCCGG	1850	6	+	Zea mays	common cis-acting element in promoter and enhancer regions
FaMYB4-Fii1	Unnamed__4	CTCC	1860	4	+	Petroselinum hortense
FaMYB4-Fii1	Unnamed__4	CTCC	1867	4	+	Petroselinum hortense	common cis-acting element in promoter and enhancer regions
FaMYB4-Fii1	TATA-box	TATATAA	1873	7	-	Arabidopsis thaliana	common cis-acting element in promoter and enhancer regions
FaMYB4-Fii1	TATA-box	TATATA	1874	6	-	Arabidopsis thaliana	common cis-acting element in promoter and enhancer regions
FaMYB4-Fii1	AT~TATA-box	TATATA	1874	6	-	Arabidopsis thaliana
FaMYB4-Fii1	TATA-box	ATATAA	1875	6	+	Brassica oleracea
FaMYB4-Fii1	TATA-box	TATA	1876	4	-	Arabidopsis thaliana	common cis-acting element in promoter and enhancer regions
FaMYB4-Fii1	STRE	AGGGG	1884	5	-	Arabidopsis thaliana
FaMYB4-Fii1		motif_sequence	1887	4	+	organism
FaMYB4-Fii1	TCCC-motif	TCTCCCT	1888	7	+	Spinacia oleracea
FaMYB4-Fii1	Unnamed__4	CTCC	1889	4	+	Petroselinum hortense
FaMYB4-Fii1	Unnamed__4	CTCC	1893	4	+	Petroselinum hortense
FaMYB4-Fii1		motif_sequence	1897	4	+	organism	common cis-acting element in promoter and enhancer regions
FaMYB4-Fii1	Unnamed__4	CTCC	1899	4	+	Petroselinum hortense
FaMYB4-Fii1	Unnamed__4	CTCC	1905	4	+	Petroselinum hortense	common cis-acting element in promoter and enhancer regions
FaMYB4-Fii1	ARE	AAACCA	1926	6	+	Zea mays	common cis-acting element in promoter and enhancer regions
FaMYB4-Fii1	CAAT-box	CCAAT	1929	5	+	Arabidopsis thaliana
FaMYB4-Fii1	CAAT-box	CAAT	1930	4	+	Nicotiana glutinosa	common cis-acting element in promoter and enhancer regions
FaMYB4-Fii1	ARE	AAACCA	1944	6	+	Zea mays	common cis-acting element in promoter and enhancer regions
FaMYB4-Fii1	ARE	AAACCA	1967	6	-	Zea mays
FaMYB12-Fii2	re2f-1	GCGGGAAA	84	8	-	Oryza sativa
FaMYB12-Fii2	Myb	TAACTG	93	6	+	Arabidopsis thaliana
FaMYB12-Fii2	Myb	TAACTG	1732	6	+	Arabidopsis thaliana
FaMYB12-Fii2	MRE	AACCTAA	1607	7	+	Petroselinum crispum	MYB binding site involved in light responsiveness
FaMYB12-Fii2	ERE	ATTTTAAA	351	8	+	Nicotiana glutinos
FaMYB12-Fii2	ERE	ATTTTAAA	353	8	-	Nicotiana glutinos
FaMYB12-Fii2	ERE	ATTTTAAA	696	8	-	Nicotiana glutinos
FaMYB12-Fii2	ARE	AAACCA	844	6	+	Zea mays	cis-acting regulatory element essential for the anaerobic induction
FaMYB12-Fii2	ARE	AAACCA	1710	6	-	Zea mays	cis-acting regulatory element essential for the anaerobic induction
FaMYB12-Fii2	CGTCA-motif	CGTCA	146	5	+	Hordeum vulgare	cis-acting regulatory element involved in the MeJA-responsiveness
FaMYB12-Fii2	CGTCA-motif	CGTCA	243	5	+	Hordeum vulgare	cis-acting regulatory element involved in the MeJA-responsiveness
FaMYB12-Fii2	CGTCA-motif	CGTCA	973	5	-	Hordeum vulgare	cis-acting regulatory element involved in the MeJA-responsiveness
FaMYB12-Fii2	CAT-box	GCCACT	118	6	-	Arabidopsis thaliana	cis-acting regulatory element related to meristem expression
FaMYB12-Fii2	JERE	AGACCGCC	705	8	+	Arabidopsis thaliana
FaMYB12-Fii2	CCAAT-box	CAACGG	1759	6	+	Hordeum vulgare	MYBHv1 binding site
FaMYB12-Fii2	STRE	AGGGG	1036	5	+	Arabidopsis thaliana
FaMYB12-Fii2	STRE	AGGGG	1078	5	+	Arabidopsis thaliana
FaMYB12-Fii2	STRE	AGGGG	1808	5	-	Arabidopsis thaliana
FaMYB12-Fii2	STRE	AGGGG	1826	5	-	Arabidopsis thaliana
FaMYB12-Fii2	STRE	AGGGG	1833	5	-	Arabidopsis thaliana
FaMYB12-Fii2	STRE	AGGGG	1844	5	-	Arabidopsis thaliana
FaMYB12-Fii2	STRE	AGGGG	1892	5	-	Arabidopsis thaliana
FaMYB12-Fii2	TCCC-motif	TCTCCCT	152	7	+	Spinacia oleracea	part of a light responsive element
FaMYB12-Fii2	TATA-box	TATA	129	4	+	Arabidopsis thaliana	core promoter element around -30 of transcription start
FaMYB12-Fii2	TATA-box	TATAA	278	5	-	Arabidopsis thaliana	core promoter element around -30 of transcription start
FaMYB12-Fii2	TATA-box	TATA	279	4	+	Arabidopsis thaliana	core promoter element around -30 of transcription start
FaMYB12-Fii2	TATA-box	ATATAA	380	6	+	Brassica oleracea	core promoter element around -30 of transcription start
FaMYB12-Fii2	TATA-box	TATA	381	4	+	Arabidopsis thaliana	core promoter element around -30 of transcription start
FaMYB12-Fii2	TATA-box	TAAAGATT	388	8	+	Arabidopsis thaliana	core promoter element around -30 of transcription start
FaMYB12-Fii2	TATA-box	ccTATAAAaa	463	9	+	Arabidopsis thaliana	core promoter element around -30 of transcription start
FaMYB12-Fii2	TATA-box	TATA	465	4	+	Arabidopsis thaliana	core promoter element around -30 of transcription start
FaMYB12-Fii2	TATA-box	ATATAT	503	6	+	Brassica napus	core promoter element around -30 of transcription start
FaMYB12-Fii2	TATA-box	TATA	504	4	+	Arabidopsis thaliana	core promoter element around -30 of transcription start
FaMYB12-Fii2	TATA-box	TATA	609	4	+	Arabidopsis thaliana	core promoter element around -30 of transcription start
FaMYB12-Fii2	TATA-box	TATA	685	4	+	Arabidopsis thaliana	core promoter element around -30 of transcription start
FaMYB12-Fii2	TATA-box	TATA	746	4	+	Arabidopsis thaliana	core promoter element around -30 of transcription start
FaMYB12-Fii2	TATA-box	TATA	814	4	+	Arabidopsis thaliana	core promoter element around -30 of transcription start
FaMYB12-Fii2	TATA-box	TATA	822	4	+	Arabidopsis thaliana	core promoter element around -30 of transcription start
FaMYB12-Fii2	TATA-box	TATAAA	1632	6	-	Helianthus annuus	core promoter element around -30 of transcription start
FaMYB12-Fii2	TATA-box	TATAA	1633	5	-	Arabidopsis thaliana	core promoter element around -30 of transcription start
FaMYB12-Fii2	TATA-box	TATA	1634	4	-	Arabidopsis thaliana	core promoter element around -30 of transcription start
FaMYB12-Fii2	TATA-box	TACAAAA	1672	7	-	Oryza sativa	core promoter element around -30 of transcription start
FaMYB12-Fii2	TATA-box	TATATA	1818	6	-	Arabidopsis thaliana	core promoter element around -30 of transcription start
FaMYB12-Fii2	TATA-box	ATATAA	1819	6	+	Brassica oleracea	core promoter element around -30 of transcription start
FaMYB12-Fii2	TATA-box	TATA	1820	4	-	Arabidopsis thaliana	core promoter element around -30 of transcription start
FaMYB12-Fii2	TGACG-motif	TGACG	146	5	-	Hordeum vulgare	cis-acting regulatory element involved in the MeJA-responsiveness
FaMYB12-Fii2	TGACG-motif	TGACG	243	5	-	Hordeum vulgare	cis-acting regulatory element involved in the MeJA-responsiveness
FaMYB12-Fii2	TGACG-motif	TGACG	973	5	+	Hordeum vulgare	cis-acting regulatory element involved in the MeJA-responsiveness
FaMYB12-Fii2	O2-site	GTTGACGTGA	1549	9	+	Zea mays	cis-acting regulatory element involved in zein metabolism regulation
FaMYB12-Fii2	MYC	CATGTG	342	6	+	Arabidopsis thaliana
FaMYB12-Fii2	MYC	CAATTG	564	6	+	Arabidopsis thaliana
FaMYB12-Fii2	Box 4	ATTAAT	529	6	+	Petroselinum crispum	part of a conserved DNA module involved in light responsiveness
FaMYB12-Fii2	Box 4	ATTAAT	861	6	+	Petroselinum crispum	part of a conserved DNA module involved in light responsiveness
FaMYB12-Fii2	MSA-like	(T/C)C(T/C)AACGG(T/C)(T/C)A	1070	9	-	Catharanthus roseus	cis-acting element involved in cell cycle regulation
FaMYB12-Fii2	Unnamed__2	AACCTAACCT	13	9	-	Petroselinum hortense
FaMYB12-Fii2	W box	TTGACC	1274	6	-	Arabidopsis thaliana
FaMYB12-Fii2	MYB-like sequence	TAACCA	248	6	+	Arabidopsis thaliana
FaMYB12-Fii2	MYB-like sequence	TAACCA	471	6	+	Arabidopsis thaliana
FaMYB12-Fii2	MYB-like sequence	TAACCA	1572	6	-	Arabidopsis thaliana
FaMYB12-Fii2	AT~TATA-box	TATATA	1818	6	-	Arabidopsis thaliana
FaMYB12-Fii2	G-box	CACGTG	41	6	+	Arabidopsis thaliana	cis-acting regulatory element involved in light responsiveness
FaMYB12-Fii2	G-box	ACACGTG(G/t)CACC	428	10.5	-	Lycopersicon esculentum	cis-acting regulatory element involved in light responsiveness
FaMYB12-Fii2	G-box	ACACGTGT	432	8	+	Brassica napus	cis-acting regulatory element involved in light responsiveness
FaMYB12-Fii2	G-box	CACGTG	433	6	+	Arabidopsis thaliana	cis-acting regulatory element involved in light responsiveness
FaMYB12-Fii2	G-box	ACACGTGT	1051	8	-	Brassica napus	cis-acting regulatory element involved in light responsiveness
FaMYB12-Fii2	G-box	CACGTG	1052	6	-	Arabidopsis thaliana	cis-acting regulatory element involved in light responsiveness
FaMYB12-Fii2	G-box	CACGAC	1180	6	-	Zea mays	cis-acting regulatory element involved in light responsiveness
FaMYB12-Fii2	CAAT-box	TGCCAAC	36	7	-	Petunia hybrida	common cis-acting element in promoter and enhancer regions
FaMYB12-Fii2	CAAT-box	CCAAT	100	5	-	Arabidopsis thaliana	common cis-acting element in promoter and enhancer regions
FaMYB12-Fii2	CAAT-box	CAAT	235	4	-	Nicotiana glutinosa
FaMYB12-Fii2	CAAT-box	CAAT	335	4	-	Nicotiana glutinosa
FaMYB12-Fii2	CAAT-box	CAAT	370	4	+	Nicotiana glutinosa
FaMYB12-Fii2	CAAT-box	CAAT	425	4	-	Nicotiana glutinosa
FaMYB12-Fii2	CAAT-box	CAAAT	455	5	-	Pisum sativum	common cis-acting element in promoter and enhancer regions
FaMYB12-Fii2	CAAT-box	CAAAT	489	5	+	Pisum sativum	common cis-acting element in promoter and enhancer regions
FaMYB12-Fii2	CAAT-box	CAAT	511	4	-	Nicotiana glutinosa
FaMYB12-Fii2	CAAT-box	CAAT	564	4	+	Nicotiana glutinosa
FaMYB12-Fii2	CAAT-box	CAAT	566	4	-	Nicotiana glutinosa
FaMYB12-Fii2	CAAT-box	CAAT	572	4	-	Nicotiana glutinosa
FaMYB12-Fii2	CAAT-box	CAAT	589	4	+	Nicotiana glutinosa
FaMYB12-Fii2	CAAT-box	CAAT	690	4	+	Nicotiana glutinosa
FaMYB12-Fii2	CAAT-box	CAAAT	776	5	-	Pisum sativum	common cis-acting element in promoter and enhancer regions
FaMYB12-Fii2	CAAT-box	CAAT	835	4	+	Nicotiana glutinosa
FaMYB12-Fii2	CAAT-box	CAAT	892	4	+	Nicotiana glutinosa
FaMYB12-Fii2	CAAT-box	CAAT	984	4	+	Nicotiana glutinosa
FaMYB12-Fii2	CAAT-box	CCCAATTT	1171	8	+	Arabidopsis thaliana	common cis-acting element in promoter and enhancer regions
FaMYB12-Fii2	CAAT-box	CCAAT	1172	5	+	Arabidopsis thaliana	common cis-acting element in promoter and enhancer regions
FaMYB12-Fii2	CAAT-box	CAAT	1173	4	+	Nicotiana glutinosa
FaMYB12-Fii2	CAAT-box	CCAAT	1308	5	+	Arabidopsis thaliana	common cis-acting element in promoter and enhancer regions
FaMYB12-Fii2	CAAT-box	CAAT	1309	4	+	Nicotiana glutinosa
FaMYB12-Fii2	CAAT-box	CAAT	1362	4	+	Nicotiana glutinosa
FaMYB12-Fii2	CAAT-box	CAAAT	1408	5	+	Pisum sativum	common cis-acting element in promoter and enhancer regions
FaMYB12-Fii2	CAAT-box	CAAAT	1517	5	+	Pisum sativum	common cis-acting element in promoter and enhancer regions
FaMYB12-Fii2	CAAT-box	CAAT	1665	4	-	Nicotiana glutinosa
FaMYB12-Fii2	ABRE	CACGTG	41	6	+	Arabidopsis thaliana	cis-acting element involved in the abscisic acid responsiveness
FaMYB12-Fii2	ABRE	ACGTG	42	5	+	Arabidopsis thaliana	cis-acting element involved in the abscisic acid responsiveness
FaMYB12-Fii2	ABRE	GACACGTGGC	431	9	+	Triticum aestivum	cis-acting element involved in the abscisic acid responsiveness
FaMYB12-Fii2	ABRE	CACGTG	433	6	+	Arabidopsis thaliana	cis-acting element involved in the abscisic acid responsiveness
FaMYB12-Fii2	ABRE	ACGTG	434	5	+	Arabidopsis thaliana	cis-acting element involved in the abscisic acid responsiveness
FaMYB12-Fii2	ABRE	GACACGTGGC	1050	9	-	Triticum aestivum	cis-acting element involved in the abscisic acid responsiveness
FaMYB12-Fii2	ABRE	CACGTG	1052	6	-	Arabidopsis thaliana	cis-acting element involved in the abscisic acid responsiveness
FaMYB12-Fii2	ABRE	ACGTG	1053	5	+	Arabidopsis thaliana	cis-acting element involved in the abscisic acid responsiveness
FaMYB12-Fii2	G-Box	CACGTG	41	6	+	Pisum sativum	cis-acting regulatory element involved in light responsiveness
FaMYB12-Fii2	G-Box	CACGTG	433	6	+	Pisum sativum	cis-acting regulatory element involved in light responsiveness
FaMYB12-Fii2	G-Box	CACGTG	1052	6	-	Pisum sativum	cis-acting regulatory element involved in light responsiveness
FaMYB12-Fii2	MYB	TAACCA	248	6	+	Arabidopsis thaliana
FaMYB12-Fii2	MYB	TAACCA	471	6	+	Arabidopsis thaliana
FaMYB12-Fii2	MYB	CAACAG	882	6	-	Arabidopsis thaliana
FaMYB12-Fii2	MYB	CAACCA	935	6	+	Arabidopsis thaliana
FaMYB12-Fii2	MYB	TAACCA	1572	6	-	Arabidopsis thaliana
FaMYB12-Fii2		motif_sequence	151	4	+	organism	short_function
FaMYB12-Fii2		motif_sequence	220	4	+	organism	short_function
FaMYB12-Fii2		motif_sequence	1082	4	-	organism	short_function
FaMYB12-Fii2		motif_sequence	1320	4	-	organism	short_function
FaMYB12-Fii2		motif_sequence	1653	4	-	organism	short_function
FaMYB12-Fii2		motif_sequence	1847	4	+	organism	short_function
FaMYB12-Fii2		motif_sequence	1881	4	+	organism	short_function
FaMYB12-Fii2		motif_sequence	1905	4	-	organism	short_function
FaMYB12-Fii2	Myb-binding site	CAACAG	882	6	-	Nicotiana tabacum
FaMYB12-Fii2	GC-motif	CCCCCG	1156	6	+	Zea mays	enhancer-like element involved in anoxic specific inducibility
FaMYB12-Fii2	as-1	TGACG	146	5	-	Arabidopsis thaliana
FaMYB12-Fii2	as-1	TGACG	243	5	-	Arabidopsis thaliana
FaMYB12-Fii2	as-1	TGACG	973	5	+	Arabidopsis thaliana
FaMYB12-Fii2	Sp1	GGGCGG	708	6	-	Oryza sativa	light responsive element
FaMYB12-Fii2	Sp1	GGGCGG	1889	6	-	Oryza sativa	light responsive element
FaMYB12-Fii2	GT1-motif	GGTTAA	1492	6	+	Arabidopsis thaliana	light responsive element
FaMYB12-Fii2	GT1-motif	GGTTAA	1573	6	+	Arabidopsis thaliana	light responsive element
FaMYB12-Fii2	TCT-motif	TCTTAC	1241	6	+	Arabidopsis thaliana	part of a light responsive element
FaMYB12-Fii2	TCT-motif	TCTTAC	1688	6	-	Arabidopsis thaliana	part of a light responsive element
FaMYB12-Fii2	AT-rich element	ATAGAAATCAA	885	10	-	Glycine max	binding site of AT-rich DNA binding protein (ATBP-1)
FaMYB12-Fii2	WRE3	CCACCT	29	6	-	Pisum sativum
FaMYB12-Fii2	Unnamed__4	CTCC	23	4	-	Petroselinum hortense
FaMYB12-Fii2	Unnamed__4	CTCC	153	4	+	Petroselinum hortense
FaMYB12-Fii2	Unnamed__4	CTCC	157	4	+	Petroselinum hortense
FaMYB12-Fii2	Unnamed__4	CTCC	180	4	+	Petroselinum hortense
FaMYB12-Fii2	Unnamed__4	CTCC	615	4	+	Petroselinum hortense
FaMYB12-Fii2	Unnamed__4	CTCC	899	4	+	Petroselinum hortense
FaMYB12-Fii2	Unnamed__4	CTCC	1009	4	-	Petroselinum hortense
FaMYB12-Fii2	Unnamed__4	CTCC	1034	4	-	Petroselinum hortense
FaMYB12-Fii2	Unnamed__4	CTCC	1039	4	-	Petroselinum hortense
FaMYB12-Fii2	Unnamed__4	CTCC	1082	4	-	Petroselinum hortense
FaMYB12-Fii2	Unnamed__4	CTCC	1094	4	+	Petroselinum hortense
FaMYB12-Fii2	Unnamed__4	CTCC	1140	4	+	Petroselinum hortense
FaMYB12-Fii2	Unnamed__4	CTCC	1295	4	+	Petroselinum hortense
FaMYB12-Fii2	Unnamed__4	CTCC	1305	4	+	Petroselinum hortense
FaMYB12-Fii2	Unnamed__4	CTCC	1327	4	+	Petroselinum hortense
FaMYB12-Fii2	Unnamed__4	CTCC	1650	4	-	Petroselinum hortense
FaMYB12-Fii2	Unnamed__4	CTCC	1695	4	-	Petroselinum hortense
FaMYB12-Fii2	Unnamed__4	CTCC	1749	4	+	Petroselinum hortense
FaMYB12-Fii2	Unnamed__4	CTCC	1875	4	+	Petroselinum hortense
FaMYB12-Fii2	TATC-box	TATCCCA	1403	7	+	Oryza sativa	cis-acting element involved in gibberellin-responsiveness
FaMYB12-Fii2	MYB recognition site	CCGTTG	1759	6	-	Arabidopsis thaliana
FaMYB13-Fii2	P-box	CCTTTTG	1283	7	+	Oryza sativa	gibberellin-responsive element
FaMYB13-Fii2	CCAAT-box	CAACGG	1726	6	+	Hordeum vulgare	MYBHv1 binding site
FaMYB13-Fii2	AAGAA-motif	GAAAGAA	1713	7	+	Avena sativa
FaMYB13-Fii2	TCCC-motif	TCTCCCT	1912	7	+	Spinacia oleracea	part of a light responsive element
FaMYB13-Fii2	TCT-motif	TCTTAC	1344	6	+	Arabidopsis thaliana	part of a light responsive element
FaMYB13-Fii2	TCT-motif	TCTTAC	1957	6	+	Arabidopsis thaliana	part of a light responsive element
FaMYB13-Fii2	STRE	AGGGG	1227	5	-	Arabidopsis thaliana
FaMYB13-Fii2	STRE	AGGGG	1304	5	-	Arabidopsis thaliana
FaMYB13-Fii2	STRE	AGGGG	1814	5	-	Arabidopsis thaliana
FaMYB13-Fii2	STRE	AGGGG	1819	5	-	Arabidopsis thaliana
FaMYB13-Fii2	STRE	AGGGG	1948	5	-	Arabidopsis thaliana
FaMYB13-Fii2	chs-Unit 1 m1	ACCTAACCCGC	1806	10	+	Hordeum vulgare	part of a light responsive element
FaMYB13-Fii2	TATA-box	TATAA	1363	5	-	Arabidopsis thaliana	core promoter element around -30 of transcription start
FaMYB13-Fii2	TATA-box	TATA	1364	4	-	Arabidopsis thaliana	core promoter element around -30 of transcription start
FaMYB13-Fii2	TATA-box	TATAAATA	1425	8	-	Daucus carota	core promoter element around -30 of transcription start
FaMYB13-Fii2	TATA-box	TATAAAT	1426	7	-	Brassica juncea	core promoter element around -30 of transcription start
FaMYB13-Fii2	TATA-box	TATAAA	1427	6	-	Helianthus annuus	core promoter element around -30 of transcription start
FaMYB13-Fii2	TATA-box	TATAA	1428	5	-	Arabidopsis thaliana	core promoter element around -30 of transcription start
FaMYB13-Fii2	TATA-box	TATA	1429	4	-	Arabidopsis thaliana	core promoter element around -30 of transcription start
FaMYB13-Fii2	TATA-box	TACAAAA	1459	7	-	Oryza sativa	core promoter element around -30 of transcription start
FaMYB13-Fii2	TATA-box	TATACA	1462	6	-	Helianthus annuus	core promoter element around -30 of transcription start
FaMYB13-Fii2	TATA-box	TATA	1464	4	-	Arabidopsis thaliana	core promoter element around -30 of transcription start
FaMYB13-Fii2	TATA-box	ATATAT	1619	6	-	Brassica napus	core promoter element around -30 of transcription start
FaMYB13-Fii2	TATA-box	TATA	1620	4	-	Arabidopsis thaliana	core promoter element around -30 of transcription start
FaMYB13-Fii2	TATA-box	ATATAA	1835	6	+	Brassica oleracea	core promoter element around -30 of transcription start
FaMYB13-Fii2	TATA-box	TATA	1836	4	-	Arabidopsis thaliana	core promoter element around -30 of transcription start
FaMYB13-Fii2	TATA-box	ATATAT	1924	6	-	Brassica napus	core promoter element around -30 of transcription start
FaMYB13-Fii2	TATA-box	TATATA	1925	6	-	Arabidopsis thaliana	core promoter element around -30 of transcription start
FaMYB13-Fii2	TATA-box	ATATAT	1926	6	-	Brassica napus	core promoter element around -30 of transcription start
FaMYB13-Fii2	TATA-box	TATATA	1927	6	-	Arabidopsis thaliana	core promoter element around -30 of transcription start
FaMYB13-Fii2	TATA-box	ATATAT	1928	6	-	Brassica napus	core promoter element around -30 of transcription start
FaMYB13-Fii2	TATA-box	TATATA	1929	6	-	Arabidopsis thaliana	core promoter element around -30 of transcription start
FaMYB13-Fii2	TATA-box	ATATAA	1930	6	+	Brassica oleracea	core promoter element around -30 of transcription start
FaMYB13-Fii2	TATA-box	TATA	1931	4	-	Arabidopsis thaliana	core promoter element around -30 of transcription start
FaMYB13-Fii2	Unnamed__4	CTCC	1374	4	+	Petroselinum hortense
FaMYB13-Fii2	Unnamed__4	CTCC	1485	4	-	Petroselinum hortense
FaMYB13-Fii2	Unnamed__4	CTCC	1563	4	-	Petroselinum hortense
FaMYB13-Fii2	Unnamed__4	CTCC	1666	4	-	Petroselinum hortense
FaMYB13-Fii2	Unnamed__4	CTCC	1817	4	+	Petroselinum hortense
FaMYB13-Fii2	Unnamed__4	CTCC	1828	4	+	Petroselinum hortense
FaMYB13-Fii2	Unnamed__4	CTCC	1843	4	+	Petroselinum hortense
FaMYB13-Fii2	Unnamed__4	CTCC	1877	4	+	Petroselinum hortense
FaMYB13-Fii2	Unnamed__4	CTCC	1880	4	+	Petroselinum hortense
FaMYB13-Fii2	Unnamed__4	CTCC	1886	4	+	Petroselinum hortense
FaMYB13-Fii2	Unnamed__4	CTCC	1889	4	+	Petroselinum hortense
FaMYB13-Fii2	Unnamed__4	CTCC	1913	4	+	Petroselinum hortense
FaMYB13-Fii2	Unnamed__4	CTCC	1917	4	+	Petroselinum hortense
FaMYB13-Fii2	MYB recognition site	CCGTTG	1726	6	-	Arabidopsis thaliana
FaMYB13-Fii2	Myb	CAACTG	1661	6	+	Arabidopsis thaliana
FaMYB13-Fii2	Myb	TAACTG	1756	6	-	Arabidopsis thaliana
FaMYB13-Fii2	Unnamed__2	AACCTAACCT	1800	9	+	Petroselinum hortense
FaMYB13-Fii2	Unnamed__2	AACCTAACCT	1805	9	+	Petroselinum hortense
FaMYB13-Fii2	AT~TATA-box	TATATA	1925	6	-	Arabidopsis thaliana
FaMYB13-Fii2	AT~TATA-box	TATATA	1927	6	-	Arabidopsis thaliana
FaMYB13-Fii2	AT~TATA-box	TATATA	1929	6	-	Arabidopsis thaliana
FaMYB13-Fii2	MRE	AACCTAA	1805	7	+	Petroselinum crispum	MYB binding site involved in light responsiveness
FaMYB13-Fii2	CAAT-box	CAAT	1324	4	+	Nicotiana glutinosa
FaMYB13-Fii2	CAAT-box	CAAAT	1338	5	-	Pisum sativum	common cis-acting element in promoter and enhancer regions
FaMYB13-Fii2	CAAT-box	CAAT	1349	4	+	Nicotiana glutinosa
FaMYB13-Fii2	CAAT-box	CCAAT	1369	5	-	Arabidopsis thaliana	common cis-acting element in promoter and enhancer regions
FaMYB13-Fii2	CAAT-box	CCCAATTT	1449	8	+	Arabidopsis thaliana	common cis-acting element in promoter and enhancer regions
FaMYB13-Fii2	CAAT-box	CCAAT	1450	5	+	Arabidopsis thaliana	common cis-acting element in promoter and enhancer regions
FaMYB13-Fii2	CAAT-box	CAAT	1451	4	+	Nicotiana glutinosa
FaMYB13-Fii2	CAAT-box	CCAAT	1476	5	-	Arabidopsis thaliana	common cis-acting element in promoter and enhancer regions
FaMYB13-Fii2	CAAT-box	CCAAT	1503	5	+	Arabidopsis thaliana	common cis-acting element in promoter and enhancer regions
FaMYB13-Fii2	CAAT-box	CAAT	1504	4	+	Nicotiana glutinosa
FaMYB13-Fii2	CAAT-box	CAAT	1520	4	+	Nicotiana glutinosa
FaMYB13-Fii2	CAAT-box	CCAAT	1604	5	+	Arabidopsis thaliana	common cis-acting element in promoter and enhancer regions
FaMYB13-Fii2	CAAT-box	CAAT	1605	4	+	Nicotiana glutinosa
FaMYB13-Fii2	CAAT-box	CAAT	1617	4	+	Nicotiana glutinosa
FaMYB13-Fii2	CAAT-box	CAAAT	1645	5	+	Pisum sativum	common cis-acting element in promoter and enhancer regions
FaMYB13-Fii2	CAAT-box	CAAT	1648	4	-	Nicotiana glutinosa
FaMYB13-Fii2	CAAT-box	CAAT	1678	4	+	Nicotiana glutinosa
FaMYB13-Fii2	CAAT-box	CAAAT	1692	5	+	Pisum sativum	common cis-acting element in promoter and enhancer regions
FaMYB13-Fii2	CAAT-box	CCAAT	1832	5	+	Arabidopsis thaliana	common cis-acting element in promoter and enhancer regions
FaMYB13-Fii2	CAAT-box	CAAT	1833	4	+	Nicotiana glutinosa
FaMYB13-Fii2	CAAT-box	CAAT	1993	4	+	Nicotiana glutinosa
FaMYB13-Fii2	MBS	CAACTG	1661	6	+	Arabidopsis thaliana	MYB binding site involved in drought-inducibility
FaMYB13-Fii2	ARE	AAACCA	1573	6	+	Zea mays	cis-acting regulatory element essential for the anaerobic induction
FaMYB13-Fii2	ARE	AAACCA	1654	6	+	Zea mays	cis-acting regulatory element essential for the anaerobic induction
FaMYB13-Fii2		motif_sequence	1495	4	+	organism	short_function
FaMYB13-Fii2		motif_sequence	1535	4	-	organism	short_function
FaMYB13-Fii2		motif_sequence	1638	4	-	organism	short_function
FaMYB13-Fii2		motif_sequence	1695	4	+	organism	short_function
FaMYB13-Fii2		motif_sequence	1739	4	+	organism	short_function
FaMYB13-Fii2		motif_sequence	1826	4	+	organism	short_function
FaMYB13-Fii2		motif_sequence	1884	4	+	organism	short_function
FaMYB13-Fii2		motif_sequence	1911	4	+	organism	short_function
FaMYB13-Fii2		motif_sequence	1971	4	+	organism	short_function
FaMYB13-Fii2	MYB	CAACCA	1601	6	+	Arabidopsis thaliana
FaMYB13-Fii2	MYB	CAACCA	1866	6	+	Arabidopsis thaliana
FaMYB15-Fii2	CAT-box	GCCACT	605	6	+	Arabidopsis thaliana	cis-acting regulatory element related to meristem expression
FaMYB15-Fii2	ACE	CTAACGTATT	1082	9	+	Petroselinum crispum	cis-acting element involved in light responsiveness
FaMYB15-Fii2	STRE	AGGGG	1356	5	-	Arabidopsis thaliana
FaMYB15-Fii2	TCCC-motif	TCTCCCT	414	7	+	Spinacia oleracea	part of a light responsive element
FaMYB15-Fii2	TATA-box	TATAA	99	5	-	Arabidopsis thaliana	core promoter element around -30 of transcription start
FaMYB15-Fii2	TATA-box	TATA	100	4	+	Arabidopsis thaliana	core promoter element around -30 of transcription start
FaMYB15-Fii2	TATA-box	TATACA	432	6	-	Helianthus annuus	core promoter element around -30 of transcription start
FaMYB15-Fii2	TATA-box	TATA	434	4	+	Arabidopsis thaliana	core promoter element around -30 of transcription start
FaMYB15-Fii2	TATA-box	TATA	466	4	+	Arabidopsis thaliana	core promoter element around -30 of transcription start
FaMYB15-Fii2	TATA-box	TATA	534	4	+	Arabidopsis thaliana	core promoter element around -30 of transcription start
FaMYB15-Fii2	TATA-box	TATA	560	4	+	Arabidopsis thaliana	core promoter element around -30 of transcription start
FaMYB15-Fii2	TATA-box	TATA	600	4	+	Arabidopsis thaliana	core promoter element around -30 of transcription start
FaMYB15-Fii2	TATA-box	TATACA	638	6	-	Helianthus annuus	core promoter element around -30 of transcription start
FaMYB15-Fii2	TATA-box	TATA	640	4	+	Arabidopsis thaliana	core promoter element around -30 of transcription start
FaMYB15-Fii2	TATA-box	TATAA	1376	5	-	Arabidopsis thaliana	core promoter element around -30 of transcription start
FaMYB15-Fii2	TATA-box	TATA	1377	4	-	Arabidopsis thaliana	core promoter element around -30 of transcription start
FaMYB15-Fii2	TATA-box	TATATA	1660	6	-	Arabidopsis thaliana	core promoter element around -30 of transcription start
FaMYB15-Fii2	TATA-box	ATATAT	1661	6	-	Brassica napus	core promoter element around -30 of transcription start
FaMYB15-Fii2	TATA-box	TATA	1662	4	-	Arabidopsis thaliana	core promoter element around -30 of transcription start
FaMYB15-Fii2	TATA-box	TATAAAA	1844	7	-	Pisum sativum	core promoter element around -30 of transcription start
FaMYB15-Fii2	TATA-box	TATAAA	1845	6	-	Helianthus annuus	core promoter element around -30 of transcription start
FaMYB15-Fii2	TATA-box	TATAA	1846	5	-	Arabidopsis thaliana	core promoter element around -30 of transcription start
FaMYB15-Fii2	TATA-box	TATA	1847	4	-	Arabidopsis thaliana	core promoter element around -30 of transcription start
FaMYB15-Fii2	TATA-box	ccTATAAAaa	1891	10	+	Arabidopsis thaliana	core promoter element around -30 of transcription start
FaMYB15-Fii2	TATA-box	TATA	1893	4	-	Arabidopsis thaliana	core promoter element around -30 of transcription start
FaMYB15-Fii2	TATA-box	ATTATA	1945	6	+	Brassica napus	core promoter element around -30 of transcription start
FaMYB15-Fii2	TATA-box	TATAA	1946	5	-	Arabidopsis thaliana	core promoter element around -30 of transcription start
FaMYB15-Fii2	TATA-box	TATA	1947	4	-	Arabidopsis thaliana	core promoter element around -30 of transcription start
FaMYB15-Fii2	TGACG-motif	TGACG	1201	5	-	Hordeum vulgare	cis-acting regulatory element involved in the MeJA-responsiveness
FaMYB15-Fii2	TGACG-motif	TGACG	1835	5	+	Hordeum vulgare	cis-acting regulatory element involved in the MeJA-responsiveness
FaMYB15-Fii2	TATA	TATAAAAT	1843	8	-	Arabidopsis thaliana
FaMYB15-Fii2	3-AF1 binding site	TAAGAGAGGAA	416	10	-	Solanum tuberosum	light responsive element
FaMYB15-Fii2	Myb	TAACTG	1523	6	-	Arabidopsis thaliana
FaMYB15-Fii2	ERE	ATTTCATA	1217	8	-	Nicotiana glutinos
FaMYB15-Fii2	Unnamed__1	CGTGG	842	5	-	Zea mays
FaMYB15-Fii2	Unnamed__1	CGTGG	963	5	-	Zea mays
FaMYB15-Fii2	Unnamed__1	CGTGG	1293	5	-	Zea mays
FaMYB15-Fii2	ARE	AAACCA	592	6	+	Zea mays	cis-acting regulatory element essential for the anaerobic induction
FaMYB15-Fii2	ARE	AAACCA	1898	6	+	Zea mays	cis-acting regulatory element essential for the anaerobic induction
FaMYB15-Fii2	CGTCA-motif	CGTCA	1201	5	+	Hordeum vulgare	cis-acting regulatory element involved in the MeJA-responsiveness
FaMYB15-Fii2	CGTCA-motif	CGTCA	1835	5	-	Hordeum vulgare	cis-acting regulatory element involved in the MeJA-responsiveness
FaMYB15-Fii2	AuxRR-core	GGTCCAT	1736	7	+	Nicotiana tabacum	cis-acting regulatory element involved in auxin responsiveness
FaMYB15-Fii2	Myb-binding site	CAACAG	609	6	-	Nicotiana tabacum
FaMYB15-Fii2	Myb-binding site	CAACAG	631	6	-	Nicotiana tabacum
FaMYB15-Fii2	Myb-binding site	CAACAG	954	6	+	Nicotiana tabacum
FaMYB15-Fii2	GARE-motif	TCTGTTG	954	7	-	Brassica oleracea	gibberellin-responsive element
FaMYB15-Fii2	TGA-element	AACGAC	1411	6	-	Brassica oleracea	auxin-responsive element
FaMYB15-Fii2	as-1	TGACG	1201	5	-	Arabidopsis thaliana
FaMYB15-Fii2	as-1	TGACG	1835	5	+	Arabidopsis thaliana
FaMYB15-Fii2	GT1-motif	GGTTAAT	1306	7	-	Avena sativa	light responsive element
FaMYB15-Fii2	GT1-motif	GGTTAA	1307	6	-	Arabidopsis thaliana	light responsive element
FaMYB15-Fii2	GT1-motif	GGTTAAT	1328	7	-	Avena sativa	light responsive element
FaMYB15-Fii2	GT1-motif	GGTTAA	1329	6	-	Arabidopsis thaliana	light responsive element
FaMYB15-Fii2	AAGAA-motif	GAAAGAA	1625	7	-	Avena sativa
FaMYB15-Fii2	AT-rich element	ATAGAAATCAA	1786	10	-	Glycine max	binding site of AT-rich DNA binding protein (ATBP-1)
FaMYB15-Fii2	Unnamed__4	CTCC	83	4	+	Petroselinum hortense
FaMYB15-Fii2	Unnamed__4	CTCC	384	4	+	Petroselinum hortense
FaMYB15-Fii2	Unnamed__4	CTCC	415	4	+	Petroselinum hortense
FaMYB15-Fii2	Unnamed__4	CTCC	754	4	-	Petroselinum hortense
FaMYB15-Fii2	Unnamed__4	CTCC	1114	4	-	Petroselinum hortense
FaMYB15-Fii2	Unnamed__4	CTCC	1209	4	+	Petroselinum hortense
FaMYB15-Fii2	Unnamed__4	CTCC	1488	4	+	Petroselinum hortense
FaMYB15-Fii2	Unnamed__4	CTCC	1881	4	-	Petroselinum hortense
FaMYB15-Fii2	Unnamed__4	CTCC	1928	4	+	Petroselinum hortense
FaMYB15-Fii2	LTR	CCGAAA	1490	6	+	Hordeum vulgare	cis-acting element involved in low-temperature responsiveness
FaMYB15-Fii2	LTR	CCGAAA	1853	6	+	Hordeum vulgare	cis-acting element involved in low-temperature responsiveness
FaMYB15-Fii2	MYC	CAATTG	543	6	+	Arabidopsis thaliana
FaMYB15-Fii2	MYC	CATTTG	782	6	-	Arabidopsis thaliana
FaMYB15-Fii2	MYC	CAATTG	1921	6	-	Arabidopsis thaliana
FaMYB15-Fii2	Box 4	ATTAAT	923	6	+	Petroselinum crispum	part of a conserved DNA module involved in light responsiveness
FaMYB15-Fii2	Box 4	ATTAAT	1649	6	-	Petroselinum crispum	part of a conserved DNA module involved in light responsiveness
FaMYB15-Fii2	MYB-like sequence	TAACCA	671	6	+	Arabidopsis thaliana
FaMYB15-Fii2	MYB-like sequence	TAACCA	1330	6	+	Arabidopsis thaliana
FaMYB15-Fii2	AT~TATA-box	TATATA	1660	6	-	Arabidopsis thaliana
FaMYB15-Fii2	G-box	CACGTG	16	6	+	Arabidopsis thaliana	cis-acting regulatory element involved in light responsiveness
FaMYB15-Fii2	G-box	CACGTG	1294	6	-	Arabidopsis thaliana	cis-acting regulatory element involved in light responsiveness
FaMYB15-Fii2	Myc	TCTCTTA	420	7	+	Arabidopsis thaliana
FaMYB15-Fii2	CAAT-box	CAAT	332	4	-	Nicotiana glutinosa
FaMYB15-Fii2	CAAT-box	CAAT	337	4	-	Nicotiana glutinosa
FaMYB15-Fii2	CAAT-box	CAAT	543	4	+	Nicotiana glutinosa
FaMYB15-Fii2	CAAT-box	CAAT	545	4	-	Nicotiana glutinosa
FaMYB15-Fii2	CAAT-box	CAAT	713	4	-	Nicotiana glutinosa
FaMYB15-Fii2	CAAT-box	CAAAT	782	5	+	Pisum sativum	common cis-acting element in promoter and enhancer regions
FaMYB15-Fii2	CAAT-box	CAAAT	886	5	+	Pisum sativum	common cis-acting element in promoter and enhancer regions
FaMYB15-Fii2	CAAT-box	CAAAT	1023	5	-	Pisum sativum	common cis-acting element in promoter and enhancer regions
FaMYB15-Fii2	CAAT-box	CAAAT	1039	5	+	Pisum sativum	common cis-acting element in promoter and enhancer regions
FaMYB15-Fii2	CAAT-box	CCAAT	1064	5	+	Arabidopsis thaliana	common cis-acting element in promoter and enhancer regions
FaMYB15-Fii2	CAAT-box	CAAT	1065	4	+	Nicotiana glutinosa
FaMYB15-Fii2	CAAT-box	CAAT	1275	4	-	Nicotiana glutinosa
FaMYB15-Fii2	CAAT-box	CAAT	1346	4	+	Nicotiana glutinosa
FaMYB15-Fii2	CAAT-box	CAAAT	1449	5	-	Pisum sativum	common cis-acting element in promoter and enhancer regions
FaMYB15-Fii2	CAAT-box	CAAT	1497	4	+	Nicotiana glutinosa
FaMYB15-Fii2	CAAT-box	CAAT	1503	4	+	Nicotiana glutinosa
FaMYB15-Fii2	CAAT-box	CAAT	1516	4	-	Nicotiana glutinosa
FaMYB15-Fii2	CAAT-box	CAAT	1568	4	+	Nicotiana glutinosa
FaMYB15-Fii2	CAAT-box	CAAAT	1702	5	-	Pisum sativum	common cis-acting element in promoter and enhancer regions
FaMYB15-Fii2	CAAT-box	CAAT	1874	4	+	Nicotiana glutinosa
FaMYB15-Fii2	CAAT-box	CCAAT	1920	5	+	Arabidopsis thaliana	common cis-acting element in promoter and enhancer regions
FaMYB15-Fii2	CAAT-box	CAAT	1921	4	+	Nicotiana glutinosa
FaMYB15-Fii2	CAAT-box	CAAT	1923	4	-	Nicotiana glutinosa
FaMYB15-Fii2	CAAT-box	CCAAT	1989	5	+	Arabidopsis thaliana	common cis-acting element in promoter and enhancer regions
FaMYB15-Fii2	CAAT-box	CAAT	1990	4	+	Nicotiana glutinosa
FaMYB15-Fii2	TC-rich repeats	GTTTTCTTAC	1622	9	+	Nicotiana tabacum	cis-acting element involved in defense and stress responsiveness
FaMYB15-Fii2	ABRE	CACGTG	16	6	+	Arabidopsis thaliana	cis-acting element involved in the abscisic acid responsiveness
FaMYB15-Fii2	ABRE	ACGTG	17	5	+	Arabidopsis thaliana	cis-acting element involved in the abscisic acid responsiveness
FaMYB15-Fii2	ABRE	CACGTG	1294	6	-	Arabidopsis thaliana	cis-acting element involved in the abscisic acid responsiveness
FaMYB15-Fii2	ABRE	ACGTG	1295	5	+	Arabidopsis thaliana	cis-acting element involved in the abscisic acid responsiveness
FaMYB15-Fii2	ABRE	ACGTG	1619	5	-	Arabidopsis thaliana	cis-acting element involved in the abscisic acid responsiveness
FaMYB15-Fii2	ABRE	ACGTG	1747	5	-	Arabidopsis thaliana	cis-acting element involved in the abscisic acid responsiveness
FaMYB15-Fii2	G-Box	CACGTG	16	6	+	Pisum sativum	cis-acting regulatory element involved in light responsiveness
FaMYB15-Fii2	G-Box	CACGTG	1294	6	-	Pisum sativum	cis-acting regulatory element involved in light responsiveness
FaMYB15-Fii2	G-Box	CACGTT	1619	6	+	Pisum sativum	cis-acting regulatory element involved in light responsiveness
FaMYB15-Fii2	G-Box	CACGTT	1747	6	+	Pisum sativum	cis-acting regulatory element involved in light responsiveness
FaMYB15-Fii2	MYB	CAACAG	609	6	-	Arabidopsis thaliana
FaMYB15-Fii2	MYB	CAACAG	631	6	-	Arabidopsis thaliana
FaMYB15-Fii2	MYB	TAACCA	671	6	+	Arabidopsis thaliana
FaMYB15-Fii2	MYB	CAACAG	954	6	+	Arabidopsis thaliana
FaMYB15-Fii2	MYB	TAACCA	1330	6	+	Arabidopsis thaliana
FaMYB15-Fii2		motif_sequence	382	4	+	organism	short_function
FaMYB15-Fii2		motif_sequence	402	4	+	organism	short_function
FaMYB15-Fii2		motif_sequence	413	4	+	organism	short_function
FaMYB15-Fii2		motif_sequence	660	4	+	organism	short_function
FaMYB15-Fii2		motif_sequence	716	4	-	organism	short_function
FaMYB15-Fii2		motif_sequence	754	4	-	organism	short_function
FaMYB15-Fii2		motif_sequence	866	4	+	organism	short_function
FaMYB15-Fii2		motif_sequence	1481	4	-	organism	short_function
FaMYB15-Fii2		motif_sequence	1690	4	+	organism	short_function
FaMYB15-Fii2		motif_sequence	1839	4	-	organism	short_function
FaMYB15-Fii2		motif_sequence	1886	4	+	organism	short_function
FaMYB6-Fii3	TC-rich repeats	ATTCTCTAAC	1726	9	+	Nicotiana tabacum	cis-acting element involved in defense and stress responsiveness
FaMYB6-Fii3	MYB	TAACCA	176	6	+	Arabidopsis thaliana
FaMYB6-Fii3		motif_sequence	68	4	-	organism	short_function
FaMYB6-Fii3		motif_sequence	88	4	-	organism	short_function
FaMYB6-Fii3		motif_sequence	226	4	-	organism	short_function
FaMYB6-Fii3		motif_sequence	253	4	-	organism	short_function
FaMYB6-Fii3		motif_sequence	414	4	-	organism	short_function
FaMYB6-Fii3		motif_sequence	423	4	+	organism	short_function
FaMYB6-Fii3		motif_sequence	446	4	-	organism	short_function
FaMYB6-Fii3		motif_sequence	496	4	+	organism	short_function
FaMYB6-Fii3		motif_sequence	579	4	-	organism	short_function
FaMYB6-Fii3		motif_sequence	588	4	+	organism	short_function
FaMYB6-Fii3		motif_sequence	1191	4	+	organism	short_function
FaMYB6-Fii3		motif_sequence	1198	4	+	organism	short_function
FaMYB6-Fii3		motif_sequence	1212	4	-	organism	short_function
FaMYB6-Fii3		motif_sequence	1223	4	-	organism	short_function
FaMYB6-Fii3		motif_sequence	1255	4	-	organism	short_function
FaMYB6-Fii3		motif_sequence	1329	4	+	organism	short_function
FaMYB6-Fii3		motif_sequence	1402	4	-	organism	short_function
FaMYB6-Fii3		motif_sequence	1792	4	-	organism	short_function
FaMYB6-Fii3		motif_sequence	1806	4	-	organism	short_function
FaMYB6-Fii3		motif_sequence	1907	4	-	organism	short_function
FaMYB6-Fii3	AT~TATA-box	TATATA	146	6	+	Arabidopsis thaliana
FaMYB6-Fii3	AT~TATA-box	TATATA	405	6	+	Arabidopsis thaliana
FaMYB6-Fii3	AT~TATA-box	TATATA	407	6	+	Arabidopsis thaliana
FaMYB6-Fii3	AT~TATA-box	TATATA	597	6	+	Arabidopsis thaliana
FaMYB6-Fii3	AT~TATA-box	TATATA	1088	6	-	Arabidopsis thaliana
FaMYB6-Fii3	AT~TATA-box	TATATA	1090	6	-	Arabidopsis thaliana
FaMYB6-Fii3	AT~TATA-box	TATATA	1092	6	-	Arabidopsis thaliana
FaMYB6-Fii3	AT~TATA-box	TATATA	1094	6	-	Arabidopsis thaliana
FaMYB6-Fii3	AT~TATA-box	TATATA	1096	6	-	Arabidopsis thaliana
FaMYB6-Fii3	AT~TATA-box	TATATA	1098	6	-	Arabidopsis thaliana
FaMYB6-Fii3	AT~TATA-box	TATATA	1100	6	-	Arabidopsis thaliana
FaMYB6-Fii3	AT~TATA-box	TATATA	1102	6	-	Arabidopsis thaliana
FaMYB6-Fii3	AT~TATA-box	TATATA	1104	6	-	Arabidopsis thaliana
FaMYB6-Fii3	AT~TATA-box	TATATAAA	1849	8	-	Arabidopsis thaliana
FaMYB6-Fii3	AT~TATA-box	TATATA	1851	6	-	Arabidopsis thaliana
FaMYB6-Fii3	AT~TATA-box	TATATA	1853	6	-	Arabidopsis thaliana
FaMYB6-Fii3	AT~TATA-box	TATATA	1855	6	-	Arabidopsis thaliana
FaMYB6-Fii3	AT~TATA-box	TATATA	1857	6	-	Arabidopsis thaliana
FaMYB6-Fii3	AT~TATA-box	TATATA	1859	6	-	Arabidopsis thaliana
FaMYB6-Fii3	AT~TATA-box	TATATA	1861	6	-	Arabidopsis thaliana
FaMYB6-Fii3	AT~TATA-box	TATATA	1863	6	-	Arabidopsis thaliana
FaMYB6-Fii3	AT~TATA-box	TATATA	1865	6	-	Arabidopsis thaliana
FaMYB6-Fii3	AT~TATA-box	TATATA	1867	6	-	Arabidopsis thaliana
FaMYB6-Fii3	AT~TATA-box	TATATA	1869	6	-	Arabidopsis thaliana
FaMYB6-Fii3	AT~TATA-box	TATATA	1871	6	-	Arabidopsis thaliana
FaMYB6-Fii3	AT~TATA-box	TATATA	1873	6	-	Arabidopsis thaliana
FaMYB6-Fii3	AT~TATA-box	TATATA	1922	6	-	Arabidopsis thaliana
FaMYB6-Fii3	MBS	CAACTG	1295	6	+	Arabidopsis thaliana	MYB binding site involved in drought-inducibility
FaMYB6-Fii3	CAAT-box	CAAAT	10	5	-	Pisum sativum	common cis-acting element in promoter and enhancer regions
FaMYB6-Fii3	CAAT-box	CAAT	40	4	+	Nicotiana glutinosa
FaMYB6-Fii3	CAAT-box	CAAT	53	4	+	Nicotiana glutinosa
FaMYB6-Fii3	CAAT-box	CAAT	81	4	+	Nicotiana glutinosa
FaMYB6-Fii3	CAAT-box	CAAAT	249	5	-	Pisum sativum	common cis-acting element in promoter and enhancer regions
FaMYB6-Fii3	CAAT-box	CAAAT	260	5	+	Pisum sativum	common cis-acting element in promoter and enhancer regions
FaMYB6-Fii3	CAAT-box	CAAAT	352	5	-	Pisum sativum	common cis-acting element in promoter and enhancer regions
FaMYB6-Fii3	CAAT-box	CAAT	397	4	-	Nicotiana glutinosa
FaMYB6-Fii3	CAAT-box	CAAAT	428	5	+	Pisum sativum	common cis-acting element in promoter and enhancer regions
FaMYB6-Fii3	CAAT-box	CAAAT	442	5	-	Pisum sativum	common cis-acting element in promoter and enhancer regions
FaMYB6-Fii3	CAAT-box	CAAT	479	4	+	Nicotiana glutinosa
FaMYB6-Fii3	CAAT-box	CAAT	489	4	-	Nicotiana glutinosa
FaMYB6-Fii3	CAAT-box	CAAT	561	4	+	Nicotiana glutinosa
FaMYB6-Fii3	CAAT-box	CAAAT	563	5	-	Pisum sativum	common cis-acting element in promoter and enhancer regions
FaMYB6-Fii3	CAAT-box	CAAAT	575	5	-	Pisum sativum	common cis-acting element in promoter and enhancer regions
FaMYB6-Fii3	CAAT-box	CAAT	607	4	+	Nicotiana glutinosa
FaMYB6-Fii3	CAAT-box	CAAT	651	4	+	Nicotiana glutinosa
FaMYB6-Fii3	CAAT-box	CAAT	780	4	+	Nicotiana glutinosa
FaMYB6-Fii3	CAAT-box	CAAAT	792	5	+	Pisum sativum	common cis-acting element in promoter and enhancer regions
FaMYB6-Fii3	CAAT-box	CAAAT	852	5	+	Pisum sativum	common cis-acting element in promoter and enhancer regions
FaMYB6-Fii3	CAAT-box	CAAAT	898	5	-	Pisum sativum	common cis-acting element in promoter and enhancer regions
FaMYB6-Fii3	CAAT-box	CAAAT	932	5	+	Pisum sativum	common cis-acting element in promoter and enhancer regions
FaMYB6-Fii3	CAAT-box	CAAT	935	4	-	Nicotiana glutinosa
FaMYB6-Fii3	CAAT-box	CAAAT	958	5	-	Pisum sativum	common cis-acting element in promoter and enhancer regions
FaMYB6-Fii3	CAAT-box	CAAAT	1021	5	+	Pisum sativum	common cis-acting element in promoter and enhancer regions
FaMYB6-Fii3	CAAT-box	CAAAT	1034	5	+	Pisum sativum	common cis-acting element in promoter and enhancer regions
FaMYB6-Fii3	CAAT-box	CAAT	1052	4	+	Nicotiana glutinosa
FaMYB6-Fii3	CAAT-box	CAAAT	1251	5	-	Pisum sativum	common cis-acting element in promoter and enhancer regions
FaMYB6-Fii3	CAAT-box	CAAAT	1266	5	-	Pisum sativum	common cis-acting element in promoter and enhancer regions
FaMYB6-Fii3	CAAT-box	CAAAT	1357	5	+	Pisum sativum	common cis-acting element in promoter and enhancer regions
FaMYB6-Fii3	CAAT-box	CAAT	1438	4	+	Nicotiana glutinosa
FaMYB6-Fii3	CAAT-box	CAAT	1443	4	+	Nicotiana glutinosa
FaMYB6-Fii3	CAAT-box	CAAT	1447	4	-	Nicotiana glutinosa
FaMYB6-Fii3	CAAT-box	CAAAT	1670	5	-	Pisum sativum	common cis-acting element in promoter and enhancer regions
FaMYB6-Fii3	CAAT-box	CAAT	1894	4	-	Nicotiana glutinosa
FaMYB6-Fii3	CAAT-box	CAAT	1951	4	-	Nicotiana glutinosa
FaMYB6-Fii3	CAAT-box	CAAAT	1955	5	-	Pisum sativum	common cis-acting element in promoter and enhancer regions
FaMYB6-Fii3	W box	TTGACC	354	6	+	Arabidopsis thaliana
FaMYB6-Fii3	W box	TTGACC	648	6	-	Arabidopsis thaliana
FaMYB6-Fii3	W box	TTGACC	1076	6	+	Arabidopsis thaliana
FaMYB6-Fii3	W box	TTGACC	1883	6	-	Arabidopsis thaliana
FaMYB6-Fii3	MYB-like sequence	TAACCA	176	6	+	Arabidopsis thaliana
FaMYB6-Fii3	MYC	CATGTG	220	6	+	Arabidopsis thaliana
FaMYB6-Fii3	MYC	CATTTG	260	6	-	Arabidopsis thaliana
FaMYB6-Fii3	MYC	CATTTG	1357	6	-	Arabidopsis thaliana
FaMYB6-Fii3	MYC	CATTTG	1669	6	+	Arabidopsis thaliana
FaMYB6-Fii3	Box 4	ATTAAT	1262	6	-	Petroselinum crispum	part of a conserved DNA module involved in light responsiveness
FaMYB6-Fii3	Unnamed__4	CTCC	20	4	-	Petroselinum hortense
FaMYB6-Fii3	Unnamed__4	CTCC	27	4	-	Petroselinum hortense
FaMYB6-Fii3	Unnamed__4	CTCC	31	4	+	Petroselinum hortense
FaMYB6-Fii3	Unnamed__4	CTCC	68	4	-	Petroselinum hortense
FaMYB6-Fii3	Unnamed__4	CTCC	74	4	-	Petroselinum hortense
FaMYB6-Fii3	Unnamed__4	CTCC	112	4	-	Petroselinum hortense
FaMYB6-Fii3	Unnamed__4	CTCC	446	4	-	Petroselinum hortense
FaMYB6-Fii3	Unnamed__4	CTCC	1193	4	+	Petroselinum hortense
FaMYB6-Fii3	Unnamed__4	CTCC	1255	4	-	Petroselinum hortense
FaMYB6-Fii3	Unnamed__4	CTCC	1402	4	-	Petroselinum hortense
FaMYB6-Fii3	Unnamed__4	CTCC	1520	4	+	Petroselinum hortense
FaMYB6-Fii3	Unnamed__4	CTCC	1735	4	+	Petroselinum hortense
FaMYB6-Fii3	Unnamed__4	CTCC	1803	4	-	Petroselinum hortense
FaMYB6-Fii3	Unnamed__4	CTCC	1806	4	-	Petroselinum hortense
FaMYB6-Fii3	WRE3	CCACCT	1624	6	+	Pisum sativum
FaMYB6-Fii3	AE-box	AGAAACTT	1828	8	+	Arabidopsis thaliana	part of a module for light response
FaMYB6-Fii3	LTR	CCGAAA	462	6	+	Hordeum vulgare	cis-acting element involved in low-temperature responsiveness
FaMYB6-Fii3	GATA-motif	GATAGGA	64	7	+	Arabidopsis thaliana	part of a light responsive element
FaMYB6-Fii3	GT1-motif	GGTTAA	385	6	-	Arabidopsis thaliana	light responsive element
FaMYB6-Fii3	TGA-element	AACGAC	707	6	-	Brassica oleracea	auxin-responsive element
FaMYB6-Fii3	ARE	AAACCA	714	6	-	Zea mays	cis-acting regulatory element essential for the anaerobic induction
FaMYB6-Fii3	ARE	AAACCA	944	6	+	Zea mays	cis-acting regulatory element essential for the anaerobic induction
FaMYB6-Fii3	ARE	AAACCA	1621	6	+	Zea mays	cis-acting regulatory element essential for the anaerobic induction
FaMYB6-Fii3	ARE	AAACCA	1965	6	-	Zea mays	cis-acting regulatory element essential for the anaerobic induction
FaMYB6-Fii3	AuxRR-core	GGTCCAT	1423	7	+	Nicotiana tabacum	cis-acting regulatory element involved in auxin responsiveness
FaMYB6-Fii3	TCA	TCATCTTCAT	1981	9	+	Pisum sativum
FaMYB6-Fii3	TCA	TCATCTTCAT	1984	9	+	Pisum sativum
FaMYB6-Fii3	TCA	TCATCTTCAT	1987	9	+	Pisum sativum
FaMYB6-Fii3	TCA	TCATCTTCAT	1990	9	+	Pisum sativum
FaMYB6-Fii3	Myb	CAACTG	1295	6	+	Arabidopsis thaliana
FaMYB6-Fii3	STRE	AGGGG	1155	5	-	Arabidopsis thaliana
FaMYB6-Fii3	STRE	AGGGG	1522	5	-	Arabidopsis thaliana
FaMYB6-Fii3	TCCC-motif	TCTCCCT	72	7	-	Spinacia oleracea	part of a light responsive element
FaMYB6-Fii3	TATA-box	ccTATAAAaa	127	9	+	Arabidopsis thaliana	core promoter element around -30 of transcription start
FaMYB6-Fii3	TATA-box	ATATAA	128	6	+	Brassica oleracea	core promoter element around -30 of transcription start
FaMYB6-Fii3	TATA-box	TATA	129	4	+	Arabidopsis thaliana	core promoter element around -30 of transcription start
FaMYB6-Fii3	TATA-box	ATATAT	145	6	+	Brassica napus	core promoter element around -30 of transcription start
FaMYB6-Fii3	TATA-box	TATATA	146	6	+	Arabidopsis thaliana	core promoter element around -30 of transcription start
FaMYB6-Fii3	TATA-box	ATATAT	147	6	+	Brassica napus	core promoter element around -30 of transcription start
FaMYB6-Fii3	TATA-box	TATA	148	4	+	Arabidopsis thaliana	core promoter element around -30 of transcription start
FaMYB6-Fii3	TATA-box	TATAA	277	5	-	Arabidopsis thaliana	core promoter element around -30 of transcription start
FaMYB6-Fii3	TATA-box	TATA	278	4	+	Arabidopsis thaliana	core promoter element around -30 of transcription start
FaMYB6-Fii3	TATA-box	TATA	287	4	+	Arabidopsis thaliana	core promoter element around -30 of transcription start
FaMYB6-Fii3	TATA-box	TATACA	403	6	-	Helianthus annuus	core promoter element around -30 of transcription start
FaMYB6-Fii3	TATA-box	TATATA	405	6	+	Arabidopsis thaliana	core promoter element around -30 of transcription start
FaMYB6-Fii3	TATA-box	ATATAT	406	6	+	Brassica napus	core promoter element around -30 of transcription start
FaMYB6-Fii3	TATA-box	TATATA	407	6	+	Arabidopsis thaliana	core promoter element around -30 of transcription start
FaMYB6-Fii3	TATA-box	ATATAA	408	6	+	Brassica oleracea	core promoter element around -30 of transcription start
FaMYB6-Fii3	TATA-box	TATA	409	4	+	Arabidopsis thaliana	core promoter element around -30 of transcription start
FaMYB6-Fii3	TATA-box	ATATAT	596	6	+	Brassica napus	core promoter element around -30 of transcription start
FaMYB6-Fii3	TATA-box	TATATA	597	6	+	Arabidopsis thaliana	core promoter element around -30 of transcription start
FaMYB6-Fii3	TATA-box	TATA	599	4	+	Arabidopsis thaliana	core promoter element around -30 of transcription start
FaMYB6-Fii3	TATA-box	TATTTAAA	672	8	-	Arabidopsis thaliana	core promoter element around -30 of transcription start
FaMYB6-Fii3	TATA-box	ATTATA	1006	6	+	Brassica napus	core promoter element around -30 of transcription start
FaMYB6-Fii3	TATA-box	TATAA	1007	5	-	Arabidopsis thaliana	core promoter element around -30 of transcription start
FaMYB6-Fii3	TATA-box	TATA	1008	4	-	Arabidopsis thaliana	core promoter element around -30 of transcription start
FaMYB6-Fii3	TATA-box	TATA	1048	4	-	Arabidopsis thaliana	core promoter element around -30 of transcription start
FaMYB6-Fii3	TATA-box	ATATAT	1087	6	-	Brassica napus	core promoter element around -30 of transcription start
FaMYB6-Fii3	TATA-box	TATATA	1088	6	-	Arabidopsis thaliana	core promoter element around -30 of transcription start
FaMYB6-Fii3	TATA-box	ATATAT	1089	6	-	Brassica napus	core promoter element around -30 of transcription start
FaMYB6-Fii3	TATA-box	TATATA	1090	6	-	Arabidopsis thaliana	core promoter element around -30 of transcription start
FaMYB6-Fii3	TATA-box	ATATAT	1091	6	-	Brassica napus	core promoter element around -30 of transcription start
FaMYB6-Fii3	TATA-box	TATATA	1092	6	-	Arabidopsis thaliana	core promoter element around -30 of transcription start
FaMYB6-Fii3	TATA-box	ATATAT	1093	6	-	Brassica napus	core promoter element around -30 of transcription start
FaMYB6-Fii3	TATA-box	TATATA	1094	6	-	Arabidopsis thaliana	core promoter element around -30 of transcription start
FaMYB6-Fii3	TATA-box	ATATAT	1095	6	-	Brassica napus	core promoter element around -30 of transcription start
FaMYB6-Fii3	TATA-box	TATATA	1096	6	-	Arabidopsis thaliana	core promoter element around -30 of transcription start
FaMYB6-Fii3	TATA-box	ATATAT	1097	6	-	Brassica napus	core promoter element around -30 of transcription start
FaMYB6-Fii3	TATA-box	TATATA	1098	6	-	Arabidopsis thaliana	core promoter element around -30 of transcription start
FaMYB6-Fii3	TATA-box	ATATAT	1099	6	-	Brassica napus	core promoter element around -30 of transcription start
FaMYB6-Fii3	TATA-box	TATATA	1100	6	-	Arabidopsis thaliana	core promoter element around -30 of transcription start
FaMYB6-Fii3	TATA-box	ATATAT	1101	6	-	Brassica napus	core promoter element around -30 of transcription start
FaMYB6-Fii3	TATA-box	TATATA	1102	6	-	Arabidopsis thaliana	core promoter element around -30 of transcription start
FaMYB6-Fii3	TATA-box	ATATAT	1103	6	-	Brassica napus	core promoter element around -30 of transcription start
FaMYB6-Fii3	TATA-box	TATATA	1104	6	-	Arabidopsis thaliana	core promoter element around -30 of transcription start
FaMYB6-Fii3	TATA-box	TATA	1106	4	-	Arabidopsis thaliana	core promoter element around -30 of transcription start
FaMYB6-Fii3	TATA-box	TATA	1396	4	-	Arabidopsis thaliana	core promoter element around -30 of transcription start
FaMYB6-Fii3	TATA-box	ATATAT	1541	6	-	Brassica napus	core promoter element around -30 of transcription start
FaMYB6-Fii3	TATA-box	TATA	1542	4	-	Arabidopsis thaliana	core promoter element around -30 of transcription start
FaMYB6-Fii3	TATA-box	ATATAA	1631	6	+	Brassica oleracea	core promoter element around -30 of transcription start
FaMYB6-Fii3	TATA-box	TATA	1632	4	-	Arabidopsis thaliana	core promoter element around -30 of transcription start
FaMYB6-Fii3	TATA-box	taTATAAAtc	1674	9	-	Arabidopsis thaliana	core promoter element around -30 of transcription start
FaMYB6-Fii3	TATA-box	TATA	1680	4	-	Arabidopsis thaliana	core promoter element around -30 of transcription start
FaMYB6-Fii3	TATA-box	TATA	1693	4	-	Arabidopsis thaliana	core promoter element around -30 of transcription start
FaMYB6-Fii3	TATA-box	TATACA	1842	6	-	Helianthus annuus	core promoter element around -30 of transcription start
FaMYB6-Fii3	TATA-box	TATA	1844	4	-	Arabidopsis thaliana	core promoter element around -30 of transcription start
FaMYB6-Fii3	TATA-box	taTATAAAtc	1847	9	-	Arabidopsis thaliana	core promoter element around -30 of transcription start
FaMYB6-Fii3	TATA-box	TATAAAT	1848	7	-	Brassica juncea	core promoter element around -30 of transcription start
FaMYB6-Fii3	TATA-box	TATAAA	1849	6	-	Helianthus annuus	core promoter element around -30 of transcription start
FaMYB6-Fii3	TATA-box	TATATAA	1850	7	-	Arabidopsis thaliana	core promoter element around -30 of transcription start
FaMYB6-Fii3	TATA-box	TATATA	1851	6	-	Arabidopsis thaliana	core promoter element around -30 of transcription start
FaMYB6-Fii3	TATA-box	ATATAT	1852	6	-	Brassica napus	core promoter element around -30 of transcription start
FaMYB6-Fii3	TATA-box	TATATA	1853	6	-	Arabidopsis thaliana	core promoter element around -30 of transcription start
FaMYB6-Fii3	TATA-box	ATATAT	1854	6	-	Brassica napus	core promoter element around -30 of transcription start
FaMYB6-Fii3	TATA-box	TATATA	1855	6	-	Arabidopsis thaliana	core promoter element around -30 of transcription start
FaMYB6-Fii3	TATA-box	ATATAT	1856	6	-	Brassica napus	core promoter element around -30 of transcription start
FaMYB6-Fii3	TATA-box	TATATA	1857	6	-	Arabidopsis thaliana	core promoter element around -30 of transcription start
FaMYB6-Fii3	TATA-box	ATATAT	1858	6	-	Brassica napus	core promoter element around -30 of transcription start
FaMYB6-Fii3	TATA-box	TATATA	1859	6	-	Arabidopsis thaliana	core promoter element around -30 of transcription start
FaMYB6-Fii3	TATA-box	ATATAT	1860	6	-	Brassica napus	core promoter element around -30 of transcription start
FaMYB6-Fii3	TATA-box	TATATA	1861	6	-	Arabidopsis thaliana	core promoter element around -30 of transcription start
FaMYB6-Fii3	TATA-box	ATATAT	1862	6	-	Brassica napus	core promoter element around -30 of transcription start
FaMYB6-Fii3	TATA-box	TATATA	1863	6	-	Arabidopsis thaliana	core promoter element around -30 of transcription start
FaMYB6-Fii3	TATA-box	ATATAT	1864	6	-	Brassica napus	core promoter element around -30 of transcription start
FaMYB6-Fii3	TATA-box	TATATA	1865	6	-	Arabidopsis thaliana	core promoter element around -30 of transcription start
FaMYB6-Fii3	TATA-box	ATATAT	1866	6	-	Brassica napus	core promoter element around -30 of transcription start
FaMYB6-Fii3	TATA-box	TATATA	1867	6	-	Arabidopsis thaliana	core promoter element around -30 of transcription start
FaMYB6-Fii3	TATA-box	ATATAT	1868	6	-	Brassica napus	core promoter element around -30 of transcription start
FaMYB6-Fii3	TATA-box	TATATA	1869	6	-	Arabidopsis thaliana	core promoter element around -30 of transcription start
FaMYB6-Fii3	TATA-box	ATATAT	1870	6	-	Brassica napus	core promoter element around -30 of transcription start
FaMYB6-Fii3	TATA-box	TATATA	1871	6	-	Arabidopsis thaliana	core promoter element around -30 of transcription start
FaMYB6-Fii3	TATA-box	ATATAT	1872	6	-	Brassica napus	core promoter element around -30 of transcription start
FaMYB6-Fii3	TATA-box	TATATA	1873	6	-	Arabidopsis thaliana	core promoter element around -30 of transcription start
FaMYB6-Fii3	TATA-box	TATA	1875	4	-	Arabidopsis thaliana	core promoter element around -30 of transcription start
FaMYB6-Fii3	TATA-box	TACAAAA	1903	7	-	Oryza sativa	core promoter element around -30 of transcription start
FaMYB6-Fii3	TATA-box	TATATA	1922	6	-	Arabidopsis thaliana	core promoter element around -30 of transcription start
FaMYB6-Fii3	TATA-box	TATA	1924	4	-	Arabidopsis thaliana	core promoter element around -30 of transcription start
FaMYB6-Fii3	TATA-box	TATAAAA	1968	7	-	Pisum sativum	core promoter element around -30 of transcription start
FaMYB6-Fii3	TATA-box	TATAAA	1969	6	-	Helianthus annuus	core promoter element around -30 of transcription start
FaMYB6-Fii3	TATA-box	TATAA	1970	5	-	Arabidopsis thaliana	core promoter element around -30 of transcription start
FaMYB6-Fii3	TATA-box	TATA	1971	4	-	Arabidopsis thaliana	core promoter element around -30 of transcription start
FaMYB6-Fii3	ATCT-motif	AATCTAATCC	1277	9	-	Pisum sativum	part of a conserved DNA module involved in light responsiveness
FaMYB6-Fii3	P-box	CCTTTTG	1039	7	-	Oryza sativa	gibberellin-responsive element
FaMYB2-Fii4	CAAT-box	CAAT	5	4	-	Nicotiana glutinosa
FaMYB2-Fii4	CAAT-box	CAAT	37	4	+	Nicotiana glutinosa
FaMYB2-Fii4	CAAT-box	CAAAT	241	5	+	Pisum sativum	common cis-acting element in promoter and enhancer regions
FaMYB2-Fii4	CAAT-box	CAAAT	244	5	-	Pisum sativum	common cis-acting element in promoter and enhancer regions
FaMYB2-Fii4	CAAT-box	CAAT	259	4	-	Nicotiana glutinosa
FaMYB2-Fii4	CAAT-box	CAAAT	311	5	+	Pisum sativum	common cis-acting element in promoter and enhancer regions
FaMYB2-Fii4	CAAT-box	CAAAT	314	5	-	Pisum sativum	common cis-acting element in promoter and enhancer regions
FaMYB2-Fii4	CAAT-box	CAAT	536	4	-	Nicotiana glutinosa
FaMYB2-Fii4	CAAT-box	CAAAT	606	5	+	Pisum sativum	common cis-acting element in promoter and enhancer regions
FaMYB2-Fii4	CAAT-box	CAAT	643	4	+	Nicotiana glutinosa
FaMYB2-Fii4	CAAT-box	CAAT	658	4	-	Nicotiana glutinosa
FaMYB2-Fii4	CAAT-box	CAAT	1019	4	+	Nicotiana glutinosa
FaMYB2-Fii4	CAAT-box	CAAT	1051	4	+	Nicotiana glutinosa
FaMYB2-Fii4	CAAT-box	CAAT	1109	4	-	Nicotiana glutinosa
FaMYB2-Fii4	CAAT-box	CCAAT	1118	5	-	Arabidopsis thaliana	common cis-acting element in promoter and enhancer regions
FaMYB2-Fii4	CAAT-box	CAAT	1165	4	+	Nicotiana glutinosa
FaMYB2-Fii4	CAAT-box	CAAAT	1203	5	-	Pisum sativum	common cis-acting element in promoter and enhancer regions
FaMYB2-Fii4	CAAT-box	CAAT	1347	4	-	Nicotiana glutinosa
FaMYB2-Fii4	CAAT-box	CAAT	1451	4	-	Nicotiana glutinosa
FaMYB2-Fii4	CAAT-box	CAAT	1507	4	-	Nicotiana glutinosa
FaMYB2-Fii4	CAAT-box	CAAT	1529	4	-	Nicotiana glutinosa
FaMYB2-Fii4	CAAT-box	CAAT	1539	4	-	Nicotiana glutinosa
FaMYB2-Fii4	CAAT-box	CAAT	1612	4	+	Nicotiana glutinosa
FaMYB2-Fii4	CAAT-box	CAAT	1623	4	+	Nicotiana glutinosa
FaMYB2-Fii4	CAAT-box	CCAAT	1637	5	+	Arabidopsis thaliana	common cis-acting element in promoter and enhancer regions
FaMYB2-Fii4	CAAT-box	CAAT	1638	4	+	Nicotiana glutinosa
FaMYB2-Fii4	CAAT-box	CAAAT	1657	5	+	Pisum sativum	common cis-acting element in promoter and enhancer regions
FaMYB2-Fii4	CAAT-box	CAAAT	1800	5	+	Pisum sativum	common cis-acting element in promoter and enhancer regions
FaMYB2-Fii4	CAAT-box	CAAT	1849	4	+	Nicotiana glutinosa
FaMYB2-Fii4	CAAT-box	CAAT	1855	4	-	Nicotiana glutinosa
FaMYB2-Fii4	CAAT-box	CCAAT	1863	5	+	Arabidopsis thaliana	common cis-acting element in promoter and enhancer regions
FaMYB2-Fii4	CAAT-box	CAAT	1864	4	+	Nicotiana glutinosa
FaMYB2-Fii4	CAAT-box	CAAT	1890	4	-	Nicotiana glutinosa
FaMYB2-Fii4	CAAT-box	CAAT	1963	4	+	Nicotiana glutinosa
FaMYB2-Fii4	MBS	CAACTG	134	6	+	Arabidopsis thaliana	MYB binding site involved in drought-inducibility
FaMYB2-Fii4	MBS	CAACTG	701	6	+	Arabidopsis thaliana	MYB binding site involved in drought-inducibility
FaMYB2-Fii4	MBS	CAACTG	734	6	+	Arabidopsis thaliana	MYB binding site involved in drought-inducibility
FaMYB2-Fii4	MBS	CAACTG	961	6	+	Arabidopsis thaliana	MYB binding site involved in drought-inducibility
FaMYB2-Fii4	Myc	TCTCTTA	1197	7	+	Arabidopsis thaliana
FaMYB2-Fii4	G-box	CACGAC	1988	6	+	Zea mays	cis-acting regulatory element involved in light responsiveness
FaMYB2-Fii4	AT~TATA-box	TATATAAA	349	8	-	Arabidopsis thaliana
FaMYB2-Fii4	AT~TATA-box	TATATA	351	6	+	Arabidopsis thaliana
FaMYB2-Fii4	AT~TATA-box	TATATAAA	528	8	-	Arabidopsis thaliana
FaMYB2-Fii4	AT~TATA-box	TATATA	530	6	+	Arabidopsis thaliana
FaMYB2-Fii4		motif_sequence	74	4	+	organism	short_function
FaMYB2-Fii4		motif_sequence	103	4	+	organism	short_function
FaMYB2-Fii4		motif_sequence	105	4	-	organism	short_function
FaMYB2-Fii4		motif_sequence	121	4	+	organism	short_function
FaMYB2-Fii4		motif_sequence	228	4	-	organism	short_function
FaMYB2-Fii4		motif_sequence	522	4	+	organism	short_function
FaMYB2-Fii4		motif_sequence	552	4	+	organism	short_function
FaMYB2-Fii4		motif_sequence	591	4	-	organism	short_function
FaMYB2-Fii4		motif_sequence	692	4	+	organism	short_function
FaMYB2-Fii4		motif_sequence	723	4	-	organism	short_function
FaMYB2-Fii4		motif_sequence	920	4	+	organism	short_function
FaMYB2-Fii4		motif_sequence	1150	4	+	organism	short_function
FaMYB2-Fii4		motif_sequence	1471	4	+	organism	short_function
FaMYB2-Fii4		motif_sequence	1630	4	-	organism	short_function
FaMYB2-Fii4		motif_sequence	1672	4	+	organism	short_function
FaMYB2-Fii4		motif_sequence	1789	4	+	organism	short_function
FaMYB2-Fii4		motif_sequence	1866	4	+	organism	short_function
FaMYB2-Fii4		motif_sequence	1878	4	+	organism	short_function
FaMYB2-Fii4		motif_sequence	1936	4	+	organism	short_function
FaMYB2-Fii4		motif_sequence	1947	4	+	organism	short_function
FaMYB2-Fii4	MYB	CAACCA	705	6	-	Arabidopsis thaliana
FaMYB2-Fii4	MYB	TAACCA	1062	6	-	Arabidopsis thaliana
FaMYB2-Fii4	MYB	TAACCA	1091	6	-	Arabidopsis thaliana
FaMYB2-Fii4	MYB	CAACCA	1325	6	-	Arabidopsis thaliana
FaMYB2-Fii4	MYB	CAACCA	1820	6	+	Arabidopsis thaliana
FaMYB2-Fii4	ABRE	TACGGTC	8	7	-	Arabidopsis thaliana	cis-acting element involved in the abscisic acid responsiveness
FaMYB2-Fii4	Box 4	ATTAAT	1520	6	-	Petroselinum crispum	part of a conserved DNA module involved in light responsiveness
FaMYB2-Fii4	Box 4	ATTAAT	1851	6	-	Petroselinum crispum	part of a conserved DNA module involved in light responsiveness
FaMYB2-Fii4	MYC	CATGTG	73	6	+	Arabidopsis thaliana
FaMYB2-Fii4	box S	AGCCACC	1121	7	-	Arabidopsis thaliana
FaMYB2-Fii4	W box	TTGACC	6	6	+	Arabidopsis thaliana
FaMYB2-Fii4	W box	TTGACC	58	6	-	Arabidopsis thaliana
FaMYB2-Fii4	MYB-like sequence	TAACCA	1062	6	-	Arabidopsis thaliana
FaMYB2-Fii4	MYB-like sequence	TAACCA	1091	6	-	Arabidopsis thaliana
FaMYB2-Fii4	TCT-motif	TCTTAC	12	6	-	Arabidopsis thaliana	part of a light responsive element
FaMYB2-Fii4	TCT-motif	TCTTAC	1168	6	+	Arabidopsis thaliana	part of a light responsive element
FaMYB2-Fii4	Unnamed__4	CTCC	341	4	+	Petroselinum hortense
FaMYB2-Fii4	Unnamed__4	CTCC	419	4	+	Petroselinum hortense
FaMYB2-Fii4	Unnamed__4	CTCC	524	4	+	Petroselinum hortense
FaMYB2-Fii4	Unnamed__4	CTCC	723	4	-	Petroselinum hortense
FaMYB2-Fii4	Unnamed__4	CTCC	895	4	+	Petroselinum hortense
FaMYB2-Fii4	Unnamed__4	CTCC	922	4	+	Petroselinum hortense
FaMYB2-Fii4	Unnamed__4	CTCC	1008	4	-	Petroselinum hortense
FaMYB2-Fii4	Unnamed__4	CTCC	1249	4	-	Petroselinum hortense
FaMYB2-Fii4	Unnamed__4	CTCC	1313	4	-	Petroselinum hortense
FaMYB2-Fii4	Unnamed__4	CTCC	1455	4	+	Petroselinum hortense
FaMYB2-Fii4	Unnamed__4	CTCC	1868	4	+	Petroselinum hortense
FaMYB2-Fii4	Unnamed__4	CTCC	1941	4	+	Petroselinum hortense
FaMYB2-Fii4	Unnamed__4	CTCC	1979	4	-	Petroselinum hortense
FaMYB2-Fii4	Unnamed__6	taTAAATATct	1915	10	+	Zea mays
FaMYB2-Fii4	TGA-element	AACGAC	786	6	-	Brassica oleracea	auxin-responsive element
FaMYB2-Fii4	as-1	TGACG	743	5	-	Arabidopsis thaliana
FaMYB2-Fii4	as-1	TGACG	1101	5	-	Arabidopsis thaliana
FaMYB2-Fii4	AAGAA-motif	GAAAGAA	487	7	-	Avena sativa
FaMYB2-Fii4	GT1-motif	GGTTAA	1092	6	+	Arabidopsis thaliana	light responsive element
FaMYB2-Fii4	TCA	TCATCTTCAT	745	9	+	Pisum sativum
FaMYB2-Fii4	TCA	TCATCTTCAT	1945	9	+	Pisum sativum
FaMYB2-Fii4	WUN-motif	AAATTACT	200	8	+	Nicotiana glutinosa
FaMYB2-Fii4	WUN-motif	AAATTACT	995	8	+	Nicotiana glutinosa
FaMYB2-Fii4	CGTCA-motif	CGTCA	743	5	+	Hordeum vulgare	cis-acting regulatory element involved in the MeJA-responsiveness
FaMYB2-Fii4	CGTCA-motif	CGTCA	1101	5	+	Hordeum vulgare	cis-acting regulatory element involved in the MeJA-responsiveness
FaMYB2-Fii4	ARE	AAACCA	1156	6	+	Zea mays	cis-acting regulatory element essential for the anaerobic induction
FaMYB2-Fii4	ARE	AAACCA	1299	6	-	Zea mays	cis-acting regulatory element essential for the anaerobic induction
FaMYB2-Fii4	ARE	AAACCA	1558	6	-	Zea mays	cis-acting regulatory element essential for the anaerobic induction
FaMYB2-Fii4	ARE	AAACCA	1720	6	-	Zea mays	cis-acting regulatory element essential for the anaerobic induction
FaMYB2-Fii4	TCA-element	TCAGAAGAGG	371	9	-	Brassica oleracea	cis-acting element involved in salicylic acid responsiveness
FaMYB2-Fii4	TCA-element	TCAGAAGAGG	1627	9	+	Brassica oleracea	cis-acting element involved in salicylic acid responsiveness
FaMYB2-Fii4	Unnamed__1	CGTGG	153	5	+	Zea mays
FaMYB2-Fii4	5UTR Py-rich stretch	TTTCTCTCCTCTTTTTCCTC	917	18	+	Lycopersicon esculentum	cis-acting element conferring high transcription levels
FaMYB2-Fii4	AT-rich sequence	TAAAATACT	970	9	+	Pisum sativum	element for maximal elicitor-mediated activation (2copies)
FaMYB2-Fii4	AP-1	TGAGTTAG	560	8	-	Arabidopsis thaliana
FaMYB2-Fii4	Unnamed_1	GGATTTTACAGT	1043	11	+	Pisum sativum	cis-acting element involved in phytochrome down-regulation expression
FaMYB2-Fii4	Unnamed_1	GGATTTTACAGT	1478	11	-	Pisum sativum	cis-acting element involved in phytochrome down-regulation expression
FaMYB2-Fii4	Myb	CAACTG	134	6	+	Arabidopsis thaliana
FaMYB2-Fii4	Myb	CAACTG	701	6	+	Arabidopsis thaliana
FaMYB2-Fii4	Myb	CAACTG	734	6	+	Arabidopsis thaliana
FaMYB2-Fii4	Myb	CAACTG	961	6	+	Arabidopsis thaliana
FaMYB2-Fii4	TATA-box	TATAA	166	5	-	Arabidopsis thaliana	core promoter element around -30 of transcription start
FaMYB2-Fii4	TATA-box	TATA	167	4	+	Arabidopsis thaliana	core promoter element around -30 of transcription start
FaMYB2-Fii4	TATA-box	TATA	266	4	+	Arabidopsis thaliana	core promoter element around -30 of transcription start
FaMYB2-Fii4	TATA-box	taTATAAAtc	289	9	-	Arabidopsis thaliana	core promoter element around -30 of transcription start
FaMYB2-Fii4	TATA-box	TATTTAAA	291	8	-	Arabidopsis thaliana	core promoter element around -30 of transcription start
FaMYB2-Fii4	TATA-box	TATAAA	349	6	-	Helianthus annuus	core promoter element around -30 of transcription start
FaMYB2-Fii4	TATA-box	TATATAA	350	7	-	Arabidopsis thaliana	core promoter element around -30 of transcription start
FaMYB2-Fii4	TATA-box	TATATA	351	6	+	Arabidopsis thaliana	core promoter element around -30 of transcription start
FaMYB2-Fii4	TATA-box	TATA	353	4	+	Arabidopsis thaliana	core promoter element around -30 of transcription start
FaMYB2-Fii4	TATA-box	taTATAAAg	527	9	-	Lycopersicon esculentum	core promoter element around -30 of transcription start
FaMYB2-Fii4	TATA-box	TATAAA	528	6	-	Helianthus annuus	core promoter element around -30 of transcription start
FaMYB2-Fii4	TATA-box	TATATAA	529	7	-	Arabidopsis thaliana	core promoter element around -30 of transcription start
FaMYB2-Fii4	TATA-box	TATATA	530	6	+	Arabidopsis thaliana	core promoter element around -30 of transcription start
FaMYB2-Fii4	TATA-box	ATATAA	531	6	+	Brassica oleracea	core promoter element around -30 of transcription start
FaMYB2-Fii4	TATA-box	TATA	532	4	+	Arabidopsis thaliana	core promoter element around -30 of transcription start
FaMYB2-Fii4	TATA-box	TATACA	1509	6	-	Helianthus annuus	core promoter element around -30 of transcription start
FaMYB2-Fii4	TATA-box	TATA	1511	4	-	Arabidopsis thaliana	core promoter element around -30 of transcription start
FaMYB2-Fii4	TATA-box	ccTATAAAaa	1701	9	-	Arabidopsis thaliana	core promoter element around -30 of transcription start
FaMYB2-Fii4	TATA-box	TATA	1884	4	-	Arabidopsis thaliana	core promoter element around -30 of transcription start
FaMYB2-Fii4	TATA-box	ATATAA	1914	6	+	Brassica oleracea	core promoter element around -30 of transcription start
FaMYB2-Fii4	TATA-box	TATA	1915	4	-	Arabidopsis thaliana	core promoter element around -30 of transcription start
FaMYB2-Fii4	STRE	AGGGG	421	5	-	Arabidopsis thaliana
FaMYB2-Fii4	STRE	AGGGG	799	5	-	Arabidopsis thaliana
FaMYB2-Fii4	STRE	AGGGG	827	5	-	Arabidopsis thaliana
FaMYB2-Fii4	TGACG-motif	TGACG	743	5	-	Hordeum vulgare	cis-acting regulatory element involved in the MeJA-responsiveness
FaMYB2-Fii4	TGACG-motif	TGACG	1101	5	-	Hordeum vulgare	cis-acting regulatory element involved in the MeJA-responsiveness
FaMYB2-Fii4	CAT-box	GCCACT	1398	6	-	Arabidopsis thaliana	cis-acting regulatory element related to meristem expression
FaMYB2-Fii4	GCN4_motif	TGAGTCA	378	7	-	Oryza sativa	cis-regulatory element involved in endosperm expression
FaMYB6-Fii5	TGACG-motif	TGACG	670	5	+	Hordeum vulgare	cis-acting regulatory element involved in the MeJA-responsiveness
FaMYB6-Fii5	TGACG-motif	TGACG	1259	5	+	Hordeum vulgare	cis-acting regulatory element involved in the MeJA-responsiveness
FaMYB6-Fii5	TGACG-motif	TGACG	1708	5	-	Hordeum vulgare	cis-acting regulatory element involved in the MeJA-responsiveness
FaMYB6-Fii5	TCCC-motif	TCTCCCT	1957	7	+	Spinacia oleracea	part of a light responsive element
FaMYB6-Fii5	ABRE4	CACGTA	1039	6	+	Zea mays
FaMYB6-Fii5	ACE	GACACGTATG	1773	9	-	Petroselinum crispum	cis-acting element involved in light responsiveness
FaMYB6-Fii5	STRE	AGGGG	1577	5	+	Arabidopsis thaliana
FaMYB6-Fii5	TATA-box	TATAA	771	5	-	Arabidopsis thaliana	core promoter element around -30 of transcription start
FaMYB6-Fii5	TATA-box	TATA	772	4	+	Arabidopsis thaliana	core promoter element around -30 of transcription start
FaMYB6-Fii5	TATA-box	taTATAAAtc	789	9	-	Arabidopsis thaliana	core promoter element around -30 of transcription start
FaMYB6-Fii5	TATA-box	TATAAAA	792	7	-	Pisum sativum	core promoter element around -30 of transcription start
FaMYB6-Fii5	TATA-box	TATAAA	793	6	-	Helianthus annuus	core promoter element around -30 of transcription start
FaMYB6-Fii5	TATA-box	TATATAA	794	7	-	Arabidopsis thaliana	core promoter element around -30 of transcription start
FaMYB6-Fii5	TATA-box	TATATA	795	6	+	Arabidopsis thaliana	core promoter element around -30 of transcription start
FaMYB6-Fii5	TATA-box	TATA	797	4	+	Arabidopsis thaliana	core promoter element around -30 of transcription start
FaMYB6-Fii5	TATA-box	ATTATA	823	6	+	Brassica napus	core promoter element around -30 of transcription start
FaMYB6-Fii5	TATA-box	TATAA	824	5	-	Arabidopsis thaliana	core promoter element around -30 of transcription start
FaMYB6-Fii5	TATA-box	TATA	825	4	+	Arabidopsis thaliana	core promoter element around -30 of transcription start
FaMYB6-Fii5	TATA-box	ATTATA	828	6	+	Brassica napus	core promoter element around -30 of transcription start
FaMYB6-Fii5	TATA-box	TATAA	829	5	-	Arabidopsis thaliana	core promoter element around -30 of transcription start
FaMYB6-Fii5	TATA-box	TATA	830	4	+	Arabidopsis thaliana	core promoter element around -30 of transcription start
FaMYB6-Fii5	TATA-box	TATA	981	4	+	Arabidopsis thaliana	core promoter element around -30 of transcription start
FaMYB6-Fii5	TATA-box	TATACA	1121	6	-	Helianthus annuus	core promoter element around -30 of transcription start
FaMYB6-Fii5	TATA-box	TATATA	1123	6	-	Arabidopsis thaliana	core promoter element around -30 of transcription start
FaMYB6-Fii5	TATA-box	ATATAT	1124	6	-	Brassica napus	core promoter element around -30 of transcription start
FaMYB6-Fii5	TATA-box	TATATA	1125	6	-	Arabidopsis thaliana	core promoter element around -30 of transcription start
FaMYB6-Fii5	TATA-box	ATATAT	1126	6	-	Brassica napus	core promoter element around -30 of transcription start
FaMYB6-Fii5	TATA-box	TATATA	1127	6	-	Arabidopsis thaliana	core promoter element around -30 of transcription start
FaMYB6-Fii5	TATA-box	ATATAT	1128	6	-	Brassica napus	core promoter element around -30 of transcription start
FaMYB6-Fii5	TATA-box	TATATA	1129	6	-	Arabidopsis thaliana	core promoter element around -30 of transcription start
FaMYB6-Fii5	TATA-box	ATATAT	1130	6	-	Brassica napus	core promoter element around -30 of transcription start
FaMYB6-Fii5	TATA-box	TATATA	1131	6	-	Arabidopsis thaliana	core promoter element around -30 of transcription start
FaMYB6-Fii5	TATA-box	TATA	1133	4	-	Arabidopsis thaliana	core promoter element around -30 of transcription start
FaMYB6-Fii5	TATA-box	ATATAA	1235	6	+	Brassica oleracea	core promoter element around -30 of transcription start
FaMYB6-Fii5	TATA-box	TATA	1236	4	-	Arabidopsis thaliana	core promoter element around -30 of transcription start
FaMYB6-Fii5	TATA-box	ATTATA	1343	6	+	Brassica napus	core promoter element around -30 of transcription start
FaMYB6-Fii5	TATA-box	TATAA	1344	5	-	Arabidopsis thaliana	core promoter element around -30 of transcription start
FaMYB6-Fii5	TATA-box	TATA	1345	4	-	Arabidopsis thaliana	core promoter element around -30 of transcription start
FaMYB6-Fii5	TATA-box	TATATA	1404	6	-	Arabidopsis thaliana	core promoter element around -30 of transcription start
FaMYB6-Fii5	TATA-box	ATATAT	1405	6	-	Brassica napus	core promoter element around -30 of transcription start
FaMYB6-Fii5	TATA-box	TATATA	1406	6	-	Arabidopsis thaliana	core promoter element around -30 of transcription start
FaMYB6-Fii5	TATA-box	TATA	1408	4	-	Arabidopsis thaliana	core promoter element around -30 of transcription start
FaMYB6-Fii5	TATA-box	TATATA	1549	6	-	Arabidopsis thaliana	core promoter element around -30 of transcription start
FaMYB6-Fii5	TATA-box	ATATAT	1550	6	-	Brassica napus	core promoter element around -30 of transcription start
FaMYB6-Fii5	TATA-box	TATA	1551	4	-	Arabidopsis thaliana	core promoter element around -30 of transcription start
FaMYB6-Fii5	TATA-box	TATA	1799	4	-	Arabidopsis thaliana	core promoter element around -30 of transcription start
FaMYB6-Fii5	TATA-box	TATATA	1863	6	-	Arabidopsis thaliana	core promoter element around -30 of transcription start
FaMYB6-Fii5	TATA-box	ATATAT	1864	6	-	Brassica napus	core promoter element around -30 of transcription start
FaMYB6-Fii5	TATA-box	TATATA	1865	6	-	Arabidopsis thaliana	core promoter element around -30 of transcription start
FaMYB6-Fii5	TATA-box	TATA	1867	4	-	Arabidopsis thaliana	core promoter element around -30 of transcription start
FaMYB6-Fii5	TATA-box	ATATAA	1872	6	+	Brassica oleracea	core promoter element around -30 of transcription start
FaMYB6-Fii5	TATA-box	TATA	1873	4	-	Arabidopsis thaliana	core promoter element around -30 of transcription start
FaMYB6-Fii5	TATA-box	ATATAT	1877	6	-	Brassica napus	core promoter element around -30 of transcription start
FaMYB6-Fii5	TATA-box	TATA	1878	4	-	Arabidopsis thaliana	core promoter element around -30 of transcription start
FaMYB6-Fii5	ATCT-motif	AATCTAATCC	783	9	-	Pisum sativum	part of a conserved DNA module involved in light responsiveness
FaMYB6-Fii5	HD-Zip 1	CAAT(A/T)ATTG	1114	8.5	-	Arabidopsis thaliana	element involved in differentiation of the palisade mesophyll cells
FaMYB6-Fii5	GCN4_motif	TGAGTCA	840	7	+	Oryza sativa	cis-regulatory element involved in endosperm expression
FaMYB6-Fii5	CAT-box	GCCACT	1625	6	-	Arabidopsis thaliana	cis-acting regulatory element related to meristem expression
FaMYB6-Fii5	CAT-box	GCCACT	1715	6	+	Arabidopsis thaliana	cis-acting regulatory element related to meristem expression
FaMYB6-Fii5	ARE	AAACCA	1163	6	+	Zea mays	cis-acting regulatory element essential for the anaerobic induction
FaMYB6-Fii5	ABRE3a	TACGTG	1039	6	-	Zea mays
FaMYB6-Fii5	CGTCA-motif	CGTCA	670	5	-	Hordeum vulgare	cis-acting regulatory element involved in the MeJA-responsiveness
FaMYB6-Fii5	CGTCA-motif	CGTCA	1259	5	-	Hordeum vulgare	cis-acting regulatory element involved in the MeJA-responsiveness
FaMYB6-Fii5	CGTCA-motif	CGTCA	1708	5	+	Hordeum vulgare	cis-acting regulatory element involved in the MeJA-responsiveness
FaMYB6-Fii5	GA-motif	ATAGATAA	928	8	+	Arabidopsis thaliana	part of a light responsive element
FaMYB6-Fii5	Unnamed__4	CTCC	783	4	-	Petroselinum hortense
FaMYB6-Fii5	Unnamed__4	CTCC	1705	4	+	Petroselinum hortense
FaMYB6-Fii5	Unnamed__4	CTCC	1765	4	+	Petroselinum hortense
FaMYB6-Fii5	Unnamed__4	CTCC	1958	4	+	Petroselinum hortense
FaMYB6-Fii5	I-box	atGATAAGGTC	1381	10	-	Helianthus annuus	part of a light responsive element
FaMYB6-Fii5	Unnamed__6	taTAAATATct	788	10	-	Zea mays
FaMYB6-Fii5	TCT-motif	TCTTAC	1414	6	-	Arabidopsis thaliana	part of a light responsive element
FaMYB6-Fii5	GATA-motif	AAGGATAAGG	1796	9	+	Solanum tuberosum	part of a light responsive element
FaMYB6-Fii5	Sp1	GGGCGG	906	6	+	Oryza sativa	light responsive element
FaMYB6-Fii5	Sp1	GGGCGG	1579	6	+	Oryza sativa	light responsive element
FaMYB6-Fii5	GT1-motif	GGTTAA	1322	6	-	Arabidopsis thaliana	light responsive element
FaMYB6-Fii5	AAGAA-motif	GAAAGAA	994	7	+	Avena sativa
FaMYB6-Fii5	Myb-binding site	CAACAG	1367	6	-	Nicotiana tabacum
FaMYB6-Fii5	Myb-binding site	CAACAG	1494	6	+	Nicotiana tabacum
FaMYB6-Fii5	as-1	TGACG	670	5	+	Arabidopsis thaliana
FaMYB6-Fii5	as-1	TGACG	1259	5	+	Arabidopsis thaliana
FaMYB6-Fii5	as-1	TGACG	1708	5	-	Arabidopsis thaliana
FaMYB6-Fii5	GARE-motif	TCTGTTG	1494	7	-	Brassica oleracea	gibberellin-responsive element
FaMYB6-Fii5	G-Box	CACGTT	1033	6	-	Pisum sativum	cis-acting regulatory element involved in light responsiveness
FaMYB6-Fii5	ABRE	ACGTG	1034	5	+	Arabidopsis thaliana	cis-acting element involved in the abscisic acid responsiveness
FaMYB6-Fii5	ABRE	CGTACGTGCA	1037	9	-	Hordeum vulgare	cis-acting element involved in the abscisic acid responsiveness
FaMYB6-Fii5	ABRE	ACGTG	1039	5	-	Arabidopsis thaliana	cis-acting element involved in the abscisic acid responsiveness
FaMYB6-Fii5		motif_sequence	786	4	-	organism	short_function
FaMYB6-Fii5		motif_sequence	1017	4	-	organism	short_function
FaMYB6-Fii5		motif_sequence	1174	4	-	organism	short_function
FaMYB6-Fii5		motif_sequence	1649	4	-	organism	short_function
FaMYB6-Fii5		motif_sequence	1843	4	-	organism	short_function
FaMYB6-Fii5		motif_sequence	1956	4	+	organism	short_function
FaMYB6-Fii5	MYB	CAACAG	1367	6	-	Arabidopsis thaliana
FaMYB6-Fii5	MYB	CAACAG	1494	6	+	Arabidopsis thaliana
FaMYB6-Fii5	MYB	CAACCA	1905	6	+	Arabidopsis thaliana
FaMYB6-Fii5	G-box	TACGTG	1039	6	-	Arabidopsis thaliana	cis-acting regulatory element involved in light responsiveness
FaMYB6-Fii5	AT~TATA-box	TATATAAA	793	8	-	Arabidopsis thaliana
FaMYB6-Fii5	AT~TATA-box	TATATA	795	6	+	Arabidopsis thaliana
FaMYB6-Fii5	AT~TATA-box	TATATA	1123	6	-	Arabidopsis thaliana
FaMYB6-Fii5	AT~TATA-box	TATATA	1125	6	-	Arabidopsis thaliana
FaMYB6-Fii5	AT~TATA-box	TATATA	1127	6	-	Arabidopsis thaliana
FaMYB6-Fii5	AT~TATA-box	TATATA	1129	6	-	Arabidopsis thaliana
FaMYB6-Fii5	AT~TATA-box	TATATA	1131	6	-	Arabidopsis thaliana
FaMYB6-Fii5	AT~TATA-box	TATATA	1404	6	-	Arabidopsis thaliana
FaMYB6-Fii5	AT~TATA-box	TATATA	1406	6	-	Arabidopsis thaliana
FaMYB6-Fii5	AT~TATA-box	TATATA	1549	6	-	Arabidopsis thaliana
FaMYB6-Fii5	AT~TATA-box	TATATA	1863	6	-	Arabidopsis thaliana
FaMYB6-Fii5	AT~TATA-box	TATATA	1865	6	-	Arabidopsis thaliana
FaMYB6-Fii5	CAAT-box	CAAT	733	4	+	Nicotiana glutinosa
FaMYB6-Fii5	CAAT-box	CAAT	767	4	-	Nicotiana glutinosa
FaMYB6-Fii5	CAAT-box	CAAT	845	4	+	Nicotiana glutinosa
FaMYB6-Fii5	CAAT-box	CAAAT	895	5	+	Pisum sativum	common cis-acting element in promoter and enhancer regions
FaMYB6-Fii5	CAAT-box	CCAAT	903	5	-	Arabidopsis thaliana	common cis-acting element in promoter and enhancer regions
FaMYB6-Fii5	CAAT-box	CAAAT	946	5	-	Pisum sativum	common cis-acting element in promoter and enhancer regions
FaMYB6-Fii5	CAAT-box	CAAT	975	4	-	Nicotiana glutinosa
FaMYB6-Fii5	CAAT-box	CAAT	1114	4	+	Nicotiana glutinosa
FaMYB6-Fii5	CAAT-box	CAAT	1119	4	-	Nicotiana glutinosa
FaMYB6-Fii5	CAAT-box	CAAT	1141	4	+	Nicotiana glutinosa
FaMYB6-Fii5	CAAT-box	CAAAT	1167	5	+	Pisum sativum	common cis-acting element in promoter and enhancer regions
FaMYB6-Fii5	CAAT-box	CAAT	1185	4	-	Nicotiana glutinosa
FaMYB6-Fii5	CAAT-box	CAAT	1195	4	+	Nicotiana glutinosa
FaMYB6-Fii5	CAAT-box	CAAT	1233	4	+	Nicotiana glutinosa
FaMYB6-Fii5	CAAT-box	CAAT	1249	4	-	Nicotiana glutinosa
FaMYB6-Fii5	CAAT-box	CCAAT	1274	5	+	Arabidopsis thaliana	common cis-acting element in promoter and enhancer regions
FaMYB6-Fii5	CAAT-box	CAAT	1275	4	+	Nicotiana glutinosa
FaMYB6-Fii5	CAAT-box	CCAAT	1310	5	+	Arabidopsis thaliana	common cis-acting element in promoter and enhancer regions
FaMYB6-Fii5	CAAT-box	CAAT	1311	4	+	Nicotiana glutinosa
FaMYB6-Fii5	CAAT-box	CAAAT	1390	5	-	Pisum sativum	common cis-acting element in promoter and enhancer regions
FaMYB6-Fii5	CAAT-box	CAAT	1424	4	+	Nicotiana glutinosa
FaMYB6-Fii5	CAAT-box	CAAT	1501	4	+	Nicotiana glutinosa
FaMYB6-Fii5	CAAT-box	CAAAT	1595	5	+	Pisum sativum	common cis-acting element in promoter and enhancer regions
FaMYB6-Fii5	CAAT-box	CAAT	1630	4	+	Nicotiana glutinosa
FaMYB6-Fii5	CAAT-box	CCAAT	1639	5	-	Arabidopsis thaliana	common cis-acting element in promoter and enhancer regions
FaMYB6-Fii5	CAAT-box	CAAT	1889	4	-	Nicotiana glutinosa
FaMYB6-Fii5	CAAT-box	CCAAT	1908	5	+	Arabidopsis thaliana	common cis-acting element in promoter and enhancer regions
FaMYB6-Fii5	CAAT-box	CAAT	1909	4	+	Nicotiana glutinosa
FaMYB6-Fii5	Box 4	ATTAAT	1918	6	-	Petroselinum crispum	part of a conserved DNA module involved in light responsiveness
FaMYB6-Fii5	MYC	CATTTG	1389	6	+	Arabidopsis thaliana
FaMYB6-Fii5	MYC	CATTTG	1595	6	-	Arabidopsis thaliana
FaMYB16-Fii6	MYC	CATTTG	28	6	+	Arabidopsis thaliana
FaMYB16-Fii6	MYC	CATTTG	1404	6	-	Arabidopsis thaliana
FaMYB16-Fii6	MYC	CATGTG	1437	6	+	Arabidopsis thaliana
FaMYB16-Fii6	MYC	CATGTG	1931	6	+	Arabidopsis thaliana
FaMYB16-Fii6	W box	TTGACC	1744	6	+	Arabidopsis thaliana
FaMYB16-Fii6	MYB-like sequence	TAACCA	60	6	-	Arabidopsis thaliana
FaMYB16-Fii6	MYB-like sequence	TAACCA	448	6	-	Arabidopsis thaliana
FaMYB16-Fii6	Unnamed__2	CCCCGG	479	6	+	Zea mays
[truncated: 12,906 more rows]

## Sheet: S9
S9 TPM and differential expression of FaMYBs
[truncated: 141 more rows]

[truncated: 2 more sheets: S10, S11]
